# Supplementary material for: Comprehensive Comparative Genomic and Transcriptomic Analyses of the Legume Genes Controlling the Nodulation Process
Source: Front Plant Sci. 2016 Jan 29;7:34. doi: 10.3389/fpls.2016.00034 (PMC4732000; doi:10.3389/fpls.2016.00034)
Supplement: Supplementary file 1 [file Table1.XLSX]

## Sheet: Sheet1
Supplemental Table 1. Legume orthologous genes controlling nodulation. Gene orthology was highlighted based on microsynteny relationships (Figure 1, Supplemental Figure 1). The genes highlighted in red have been functionally characterized for their role during the nodulation process.
gene	Medicago truncatula		Lotus japonicus		Glycine max			Phaseolus vulgaris		Gene Annotation
	gene ID	Reference	gene ID	Reference	geneID	V9 Gene ID	Reference	geneID	Reference
ENOD8 (AF064775)	Medtr1g030275	Liu et al., 1998			Glyma.14G150200 Glyma.13G079700	Glyma14g23820 Glyma13g03300		Phvul.008G162300		GDSL-like Lipase/acylhydrolase
MtENOD16 (X99466)/GmENOD55-1	Medtr4g130780	Greene et al., 1998	chr4.CM0179.190.r2.m LjT06N06.290.r2.d		Glyma.02G204500 Glyma.17G073400	Glyma02g36580 Glyma17g08110	Blank et al., 1993			Plastocyanin-like domain; B3 DNA binding
MtENOD20 (X99467)/GmENOD55-2/N315	Medtr4g130800 (ENOD20)	Greene et al., 1998	chr4.CM0179.190.r2.m LjT06N06.290.r2.d		Glyma.02G204500 Glyma.17G073400	Glyma02g36580 Glyma17g08110 (ENOD55-2/N315)	Blank et al., 1993 Kouchi and Hata, 1993	Phvul.003G155600		Plastocyanin-like domain; B3 DNA binding
NOD26 (AY605123)	Medtr4g006730 Medtr2g104940	Uehlein et al., 2007			Glyma.15G003900 Glyma.07G026900 Glyma.08G217400	Glyma15g00620 Glyma07g03030 Glyma13g44681 Glyma08g23230,		Phvul.010G160200 Phvul.005G182500		Major intrinsic protein
ENOD40	Medtr8g069785				Glyma.01G028500	Glyma01g03470 Glyma02g04180 Glyma08g39210	Yang et al., 1993 Kouchi and Hata, 1993	Phvul.002G064200		unknown
NodE27 (X03979)					Glyma.13G364400	Glyma13g44100	Sengupta-Gopalan et al., 1986			Nodulin
NOD35 (D86930)	Medtr1g048370		chr6.CM0553.330.r2.d		Glyma.U03250 Glyma.20G072400	Glyma10g23790 Glyma20g17440	Nguyen et al., 1985	Phvul.007G234300		uricase/urate oxidase/nodulin 35 putative
NOD100 (AF030231)	Medtr2g044070 Medtr4g124660		chr6.CM0013.460.r2.m chr4.CM0006.540.r2.m		Glyma.15G182600 Glyma.09G073600 Glyma.17G045800 Glyma.13G114000	Glyma15g20180 Glyma09g08550 Glyma17g05067 Glyma13g17421	Zhang et al., 1999	Phvul.009G223800 Phvul.003G127500		SucroseSynthase; Glycosyl transferases
EFD	Medtr3g106290	Moreau et al., 2014	chr1.CM0498.40.r2.d		Glyma.04G062900 Glyma.06G064000 Glyma.14G111600 Glyma.17G216100	Glyma04g06690 Glyma06g06780 Glyma14g13470 Glyma17g33075		Phvul.009G089300 Phvul.001G046900 Phvul.005G180600		ethylene response factor
NF-YA1/2	Medtr1g056530 Medtr7g106450	Combier et al., 2006 Lahoum et al, 2014	chr5.CM0571.340.r2.m chr1.CM0029.540.r2.m	Soyano et al, 2013	Glyma.10G082800 Glyma.02G195000 Glyma.19G200800 Glyma.03G203000	Glyma10g10240 Glyma02g35190 Glyma19g38800 Glyma03g36140		Phvul.007G267100 Phvul.001G196800		CCAAT-binding transcription factor
NF-YB1			LjSGA_022269.1	Sayano et al, 2013
NF-YC1/2	Medtr1g082660 (NF-YC1) Medtr7g113680 (NF-YC2)	Baodin et al,2015	chr1.CM0544.520.r2.d		Glyma.10G155900 Glyma.20G232400 Glyma.03G239400 Glyma.19G236400	Glyma10g29691 Glyma20g37620 Glyma03g39911 Glyma19g42460		Phvul.006G093200 Phvul.007G181400	Zanetti et al., 2010	nuclear transcription factor Y protein
NIN (AJ238956)	Medtr5g099060 Medtr3g115400	Marsh et al., 2007	chr2.CM0102.250.r2.m chr1.CM0178.280.r2.m	Schauser et al., 1999; Borisov et al., 2003	Glyma.14G001600 Glyma.02G311000 Glyma.04G017400 Glyma.06G017800	Glyma14g00470 Glyma02g48080 Glyma04g01910 Glyma06g02030		Phvul.008G291800 Phvul.009G011200		RWP-RK/PB1; Putative TF
NIN2 (CAE30325)	Medtr2g099350 Medtr4g068000		chr3.CM0106.760.r2.m chr3.CM0091.230.r2.m	Schauser et al., 2005	Glyma.12G050100 Glyma.11G125500 Glyma.13G346300 Glyma.15G027900	Glyma12g05390 Glyma11g13390 Glyma13g42160 Glyma15g03225		Phvul.011G052100 Phvul.005G155100		RWP-RK/PB1; Putative TF
NSP1 (ABK35066)	Medtr8g020840	Smit et al., 2005	chr3.CM0416.1260.r2.d	Heckman et al., 2006	Glyma.07G039400 Glyma.16G008200	Glyma07g04430 Glyma16g01020		Phvul.010G129400		GRAS TF
NSP2 (ABG49438)	Medtr3g072710 Medtr5g058860	Kaló et al., 2005	chr1.CM1976.90.r2.m	Murakami et al., 2007	Glyma.04G251900 Glyma.06G110800 Glyma.13G081700	Glyma04g43090 Glyma13g02840 Glyma06g11610		Phvul.009G122700		GRAS TF
MtN6 (AJ133118)	Medtr1g062710	Mathis et al., 1999	chr5.CM1077.410.r2.m		Glyma.10G060200	Glyma10g06820 Glyma13g20990		Phvul.007G152500		Amidohydrolase
NODULIN-6L (AF434718)	Medtr1g062650		chr5.CM1077.410.r2.m		Glyma.10G060100	Glyma10g06810 Glyma13g20990	Trevaskis et al., 2002	Phvul.007G152300		Amidohydrolase
MtN13 (Y10455)	Medtr4g120950 Medtr2g035105	Gamas et al., 1998			Glyma.07G243500 Glyma.17G030100 Glyma.09G040400 Glyma.15G145600	Glyma07g37240 Glyma17g03340 Glyma09g04510 Glyma15g15590		Phvul.003G109100 Phvul.009G253000		Pathogenesis-related protein Bet v I family
MtN1	Medtr6g022560	Gamas et al., 1998								transmembrane protein putative
NFR1 (AJ575248)/LYK3-HCL(AY372402)	Medtr5g086130 (LYK3/HCL) Medtr3g080050	Smit et al., 2007; Limpens et al., 2003	chr2.CM0545.250.r2.m(NFR1) chr6.CM0041.460.r2.a chr2.CM0826.330.r2.m	Radutoiu et al., 2003	Glyma.02G270800 Glyma.14G046200	Glyma02g43860 Glyma14g05060	Indrasumunar et al., 2011	Phvul.008G211100 Phvul.006G006700		LysM RLK
NFR5 (AJ575255)/MtNFP (DQ496250)	Medtr5g019040 (MtNFP) Medtr8g078300	Amor et al., 2003	chr2.CM0323.400.r2.d (AJ575255) chr4.CM0165.270.r2.d	Madsen et al., 2003	Glyma.11G063100 Glyma.01G179100	Glyma11g06740 Glyma01g38560	Indrasumunar et al., 2010	Phvul.002G025500		LysM RLK
SYMRK (AF492655)/NORK (AJ418369)	Medtr5g030920 (DMI2/LRK)	Endre et al., 2002; Kevei et al., 2007	chr2.CM0177.340.r2.m (SYMRK)	Stracke et al., 2002	Glyma.01G020100 Glyma.09G202300 Glyma.13g253300	Glyma01g02451 Glyma09g33510 (NORK) Glyma13g32630	Zhu et al., 2006	Phvul.002G143400	Stracke et al., 2002; Sanchez‐Lopez et al., 2011	LRR (leucine-rich repeat) RLK
POLLUX(AB162158.1) /DMI1	Medtr2g005870 (DMI1)	Ané et al., 2004	chr6.CM0508.260.r2.m (POLLUX)	Imaizumi-Anraku et al., 2005	Glyma.12G167300 Glyma.16G003300	Glyma12g28860 Glyma16g00500		Phvul.006G218700		Ion-channel protein
CASTOR (BAD89019)	Medtr7g117580		chr1.CM0105.1940.r2.m (CASTOR)	Imaizumi-Anraku et al., 2005	Glyma.19G263500	Glyma03G42520 Glyma19G45310		Phvul.009G263100		Ion-channel protein
NUP85(AB284835)	Medtr1g006690		chr1.CM0171.120.r2.m	Saito et al., 2007	Glyma.17G193800	Glyma17g27490		Phvul.001G074000		Nucleoporin
NUP133(AJ890251)	Medtr5g097260		chr2.CM0191.150.r2.m	Kanamori et al., 2006	Glyma.14G008200 Glyma.02G305200	Glyma14g01160 Glyma02g47530		Phvul.008G284900		Nucleoporin
CCaMK/DMI3 (AM230793/AY496049)	Medtr8g043970 (DMI3)	Mitra et al., 2004	chr3.LjT02O17.60.r2.m (CCaMK)	Tirichine et al., 2006	Glyma.15G222300 Glyma.08G227200	Glyma15g35070 Glyma08g24361		Phvul.011G186900		Calcium calmodulin binding kinase
SUNN (AY769943)/GmNARK (AY166655)/HAR1 (AJ580824)	Medtr4g070970 (SUNN)	Elise et al., 2005	chr3.CM0091.1690.r2.m (HAR1)	Krusell et al., 2002	Glyma.12G040000 Glyma.11G114100	Glyma12g04390 (NARK) Glyma11g12186	Searle et al., 2003	Phvul.011G042000		Clavata1-like RK
Sickle /SKL1 (EU709495)	Medtr0041s0030	Penmetsa et al., 2008								AtEIN2-like
Astray (AB092677)			chr6.CM0085.250.r2.d chr6.CM0085.130.r2.m	Nishimura et al., 2002						bZIP TF
CCS52 (AF134835)	Medtr4g102510	Cebolla et al., 1999	chr4.CM0126.590.r2.m chr2.CM0021.2860.r2.m		Glyma.17G133000 Glyma.05G051100 Glyma.01G214500 Glyma.11G027500	Glyma17g14220 Glyma05g03710 Glyma01g42380 Glyma11g02990		Phvul.003G213700 Phvul.002G153000		WD40 protein
CYCLOPS / IPD3 (EF569221)	Medtr5g026850		chr2.CM0803.150.r2.m	Yano et al., 2008	Glyma.01G149500 Glyma.09G213700	Glyma01g35255 Glyma09g34695		Phvul.002G128600		bZIP TF
SAN1A(DQ418880)	Medtr4g087110				Glyma.07G209100 Glyma.02G136000 Glyma.20G009300 Glyma.07G179900	Glyma07g33090 Glyma02g15370 Glyma20g01200 Glyma07g29650	Webb et al., 2008	Phvul.003G293200 Phvul.003G011900		2OG-Fe(II)oxygenase
SAN1B(DQ418879)	Medtr4g087140				Glyma.07G208900 Glyma.02G136000 Glyma.20G009300 Glyma.07G179900	Glyma07g33070 Glyma02g15370 Glyma20g01200 Glyma07g29650	Webb et al., 2008	Phvul.003G293200 Phvul.003G011900		2OG-Fe(II)oxygenase
SIN1	Medtr2g026250 Medtr4g133660		chr4.CM0288.500.r2.m chr6.CM0367.30.r2.m		Glyma.17G007600 Glyma.07G266500 Glyma.09G011800 Glyma.15G116300 Glyma.02G306200 Glyma.14G006900 Glyma.02G297700	Glyma17g01150 Glyma07g39650 Glyma09g01440 Glyma15g12320 Glyma02g47640 Glyma14g01020 Glyma02g46730		Phvul.003G085000 Phvul.006G141700 Phvul.008G286000	Battaglia et al., 2014	GRAS domain family
GmRIC1/2	Medtr2g091125		chr3.CM2103.25.r2.a		Glyma.13G292300 Glyma.12G209000 Glyma.12G121800 Glyma.06G284100	Glyma13g36831 Glyma12g33665 Glyma12g14241 Glyma06g43681	Reid et al., 2011	Phvul.005G096900 Phvul.011G135900		Clavata3/ESR (CLE) gene family member
GmNIC1					Glyma.12G208900	Glyma12g33660	Reid et al., 2011	Phvul.005G097000
FWL1	Medtr6g084940				Glyma.09G187000	Glyma09g31910	Libault et al., 2010d			PLAC8 family protein
NIP (AY059381 AY539750AY539749 AY605123)	Medtr8g088310	Uehlein et al., 2007								transmembrane protein putative
ERN1/2	Medtr7g085810 (ERN1) Medtr6g029180 (ERN 2)	Middleton et al., 2007 Cerri et al,2012	chr1.CM0104.2670.r2.m		Glyma.16G040000 Glyma.19G113100 Glyma.16G154100 Glyma.02G017200	Glyma16g04410 Glyma19g29000 Glyma16g27040 Glyma02g02080		Phvul.001G111800 Phvul.004G081200		AP2 domain class transcription factor
ERN3	Medtr8g085960	Andriankaja et al., 2007	chr4.CM0046.750.r2.a		Glyma.05G157400	Glyma05g29011 Glyma08g12130		Phvul.002G237300		AP2 domain class transcription factor
MtLIN	Medtr1g090320	Kuppusamy et al., 2004	chr5.CM0909.400.r2.m		Glyma.10G194500	Glyma10g33851		Phvul.007G136300		E3 ubiquitin-protein ligase LIN-like protein putative
MtCRE1	Medtr4g075280	Plet et al., 2011	chr3.CM0135.880.r2.a		Glyma.11G098800 Glyma.12G024800	Glyma11g10490 Glyma12g02800		Phvul.011G027100		peptidyl-tRNA hydrolase II (PTH2) family protein
MtPIN2	Medtr4g127100 Medtr2g038470	Schnabel and Frugoli, 2004	chr4.CM0244.800.r2.m		Glyma.13G101900 Glyma.17G057300 Glyma.09G061800 Glyma.15G168100	Glyma13g00390 Glyma17g06460 Glyma09g06970 Glyma15g18241		Phvul.003G139600 Phvul.009G234000		auxin efflux carrier family transporter
NENA			chr2.CM0060.240.r2.a	Groth et al., 2010	Glyma.11G018300 Glyma.01G224700	Glyma11g02070 Glyma01g43410		Phvul.002G163300		SF1 - PROTEIN TRANSPORT PROTEIN SEC13-RELATED
RIP1	Medtr5g074860	Cook et al., 1995			Glyma.14G201700 Glyma.02G234000 Glyma.18G055400	Glyma14g38170 Glyma02g40020 Glyma18g06220		Phvul.008G249700 Phvul.006G075800		Peroxidase
N56	Medtr1g116500		chr5.CM0492.390.r2.m		Glyma.20G245300 Glyma.10G295400	Glyma20g38950 Glyma10g44180	Kouchi and Hata, 1995	Phvul.007G004600		Iso propylmalate synthase
N70	Medtr3g087730				Glyma.18G018900 Glyma.08G138600 Glyma.06G106200 Glyma.04G105200 Glyma.14G169300 Glyma.13G087100	Glyma18g02230 Glyma08g14700 Glyma06g11150 Glyma04g11582 Glyma13g02080 Glyma11g36220 Glyma14g34210	Kouchi and Hata, 1993	Phvul.001G250800 Phvul.009G028400 Phvul.008G170700		Sulfate transporter family
N93	Medtr4g113820				Glyma.06g216500	Glyma06g24760 Glyma05g08400 Glyma17g12610	Kouchi and Hata, 1993	Phvul.009G198400 Phvul.003G162200		Nodulin
NODULIN-16					Glyma.02G265200 Glyma.14G052000	Glyma02g43320 Glyma14g05650	Nirunsuksiri and Sengupta-Gopalan, 1990			Glycine rich protein family
NODULIN-20/Nodulin(X57247)					Glyma.13G328800 Glyma.15G045000	Glyma13g40400 Glyma15g05010	Sandal et al., 1987			Nodulin
NODULIN-21					Glyma.05G121600	Glyma05g25010	Delauney et al., 1990			Integral membrane protein DUF125
NODULIN-22					Glyma.15G045000 Glyma.13G328800	Glyma15g05010 Glyma13g40400	Sandal et al., 1987			Nodulin
NODULIN-24					Glyma.14G052400	Glyma14g05690	Katinakis and Verma, 1985			Nodulin
NODULIN-26a	Medtr8g087710 Medtr2g017610		chr4.CM0046.1610.r2.m chr6.CM0118.710.r2.m		Glyma.08G120100 Glyma.05G162500 Glyma.13G224900 Glyma.15G087300	Glyma08g12650 Glyma05g29500 Glyma13g29690 Glyma15g09370	Fortin et al., 1987	Phvul.002G242200 Phvul.006G171000		Major intrinsic protein; aquaporins
NODULIN-26b					Glyma.19G074000	Glyma19g22210	Fortin et al., 1987			Major intrinsic protein; aquaporins
NODULIN-33	Medtr1g104610		chr5.CM0200.1350.r2.d		Glyma.20G144800 Glyma.10G248900	Glyma20g28320 Glyma10g39451		Phvul.007G056000	Roussis et al., 2003	Haloacid dehalogenase-like hydrolase
MtAnn1	Medtr8g038210 Medtr3g018780	de Carvalho Niebel et al., 1998			Glyma.15G238200 Glyma.13G199800	Glyma15g38040 Glyma13g26990		Phvul.011G209300 Phvul.005G030100		annexin D8
MtAUX1-like	Medtr3g072870	de Billy et al., 2001			Glyma.04G252300 Glyma.06G110200	Glyma04g43150 Glyma06g11540		Phvul.009G122200		auxin influx transporter
Klavier	Medtr6g015265		chr1.CM0410.370.r2.m	Oka‐Kira et al., 2005; Miyazawa et al., 2010	Glyma.18G267000 Glyma.08G246100 Glyma.13G056200 Glyma.19G030400	Glyma18g50201 Glyma08g26990 Glyma13g06210 Glyma19g03710				LRR receptor-like kinase family protein
LjSbtS	Medtr4g053630 Medtr5g055920		chr3.CM1144.130.r2.m	Kistner et al., 2005	Glyma.11G184800 Glyma.12G087600	Glyma12g09290 Glyma11g19130		Phvul.011G092600		subtilisin-like serine protease
LjCysS			chr3.CM0649.310.r2.d	Kistner et al., 2005	Glyma.11G144900 Glyma.12G077200	Glyma11g20400 Glyma12g08200		Phvul.011G081100		CYSTEINE PROTEASE
MtROP10	Medtr3g078260	Lei et al., 2015	chr1.CM0166.830.r2.m		Glyma.06G184600 Glyma.04G180200 Glyma.17G092100 Glyma.05G035200	Glyma06g19640 Glyma04g35110 Glyma17g09980 Glyma05g01920		Phvul.009G180800 Phvul.003G197900		Rho-like GTP-binding protein
MtPUB1	Medtr5g083030 Medtr3g071425	Mbengue et al., 2010	chr2.CM0002.630.r2.m chr6.LjB02K20.60.r2.m		Glyma.02G264200	Glyma02g43190		Phvul.008G222100		ubiquitin-protein ligase PUB17; transmembrane protein putative
NODULIN( AF065435)/FLOT2/4	Medtr3g106420 Medtr3g106430	Haney and Long, 2010			Glyma.04G064400 Glyma.06G065600	Glyma04g06830 Glyma06g06930		Phvul.009G090700		SPFH/band 7/PHB domain membrane-associated family protein
RDN1	Medtr5g089520	Schnabel et al., 2011	chr2.CM0308.600.r2.d		Glyma.02G279600 Glyma.14G035100 Glyma.20G040500	Glyma02g44810 (RD1A) Glyma14g03930 (RD1B) Glyma20g08020 (RD12A) Glyma07g35891		Phvul.008G201100 Phvul.006G014000		NOD3 putative
RDN2	Medtr8g039290	Schnabel et al., 2011			Glyma.13G196300 Glyma.15G234500	Glyma13g26610 (RDN2A) Glyma15g37490 (RDN2B)	Schnabel et al., 2011	Phvul.011G206200		NOD3 putative
RDN3A	Medtr1g012920				Glyma.14G112600 Glyma.17G215300	Glyma14g13780 (RDN3A) Glyma17g32910 (RDN3B)	Schnabel et al., 2011	Phvul.001G047600		NOD3 putative
NMNa	Medtr5g005290	Libault et al., 2011			Glyma.01G241900	Glyma01g45280				hypothetical protein
ENOD11	Medtr3g415670	Journet et al., 2001
LjCHC1	Medtr5g082900 Medtr3g070940		chr2.CM0002.400.r2.m	Wang et al., 2015	Glyma.02G258200 Glyma.18G026000 Glyma.14G058300 Glyma.11G231100	Glyma02g42560 Glyma18g02960 Glyma14g06340 Glyma11g35460		Phvul.008G222800 Phvul.001G244300		Clathrin heavy chain putative
LjCHC2	Medtr3g070940 Medtr5g082900 Medtr3g464720		chr6.CM0302.70.r2.m	Wang et al., 2015	Glyma.02G258200 Glyma.18G026000 Glyma.14G058300 Glyma.11G231100	Glyma02g42560 Glyma18g02960 Glyma14g06340 Glyma11g35460		Phvul.008G222800 Phvul.001G244300		Clathrin heavy chain putative
NPL			LjSGA_015164.1 LjT15A10.30.r2.a	Xie et al., 2012						Pectate Lyase
MtNramp1	Medtr3g088460	Tejada-Jiménez et al., 2015	chr1.CM0181.130.r2.d		Glyma.06G115800	Glyma06g12190		Phvul.009G127900		NRAMP metal ion transporter 6
KAPP	Medtr5g005810		chr1.CM0088.1120.r2.a		Glyma.11G004000 Glyma.01G239700	Glyma11g00631 (KAPP1) Glyma01g45030 (KAPP2)	Miyahara et al., 2008	Phvul.002G047600		kinase-associated protein Phosphatases
ROP9	Medtr5g022600 Medtr8g075240 Medtr4g073250	Kiirika et al, 2012	chr2.CM0272.860.r2.m (ROP6)	Wang et al., 2015	Glyma.01G164200 Glyma.11G079100 Glyma.02G046100 Glyma.16G124400 Glyma.12G032700	Glyma01g36880 Glyma11g08380 Glyma02g05160 Glyma16g23340 Glyma12g03660		Phvul.002G106600 Phvul.003G265200 Phvul.011G035400		Rho-Like GTPase
EPR 3	Medtr5g033490		chr2.CM0008.630.r2.m	Kawaharada et al,2015	Glyma.01G027100 Glyma.08G283300	Glyma01g03321 Glyma08g39070		Phvul.002G059500 Phvul.003G063700		LysM type receptor kinase
NNC1	Medtr4g061200 Medtr2g093060 Medtr7g100590		chr3.CM0616.90.r2.d chr1.CM0012.570.r2.a		Glyma.12G073300 Glyma.U022100 Glyma.13G329700 Glyma.15G044400 Glyma.03G177500	Glyma12g07800 Glyma11g15650 Glyma13g40470 Glyma15g04930 Glyma03g33470	Wang, 2014	Phvul.011G071100 Phvul.005G138300	Nova-franco,2015	AP2-like factor, euAP2 lineage
SINA1	Medtr1g008120 Medtr3g091510	Den Herder et al, 2008			Glyma.04G235700 Glyma.06G129000	Glyma04g41410 Glyma06g13440		Phvul.009G052500		E3 ubiquitin-protein ligase SIAH1
RabA2	Medtr4g064897		chr3.CM0792.300.r2.d		Glyma.11G135400 Glyma.12G058900	Glyma11g14360 Glyma12g06280		Phvul.011G061100	Banco, 2009	Rab family
