# Supplementary material for: Comprehensive Comparative Genomic and Transcriptomic Analyses of the Legume Genes Controlling the Nodulation Process
Source: Front Plant Sci. 2016 Jan 29;7:34. doi: 10.3389/fpls.2016.00034 (PMC4732000; doi:10.3389/fpls.2016.00034)
Supplement: Supplementary file 2 [file Table2.XLSX]

## Sheet: soybean expression
Supplemental Table 2. Expression levels of G. max, M. truncatula, P. vulgaris and L. japonicus genes controlling nodulation or orthologous to legume genes controlling nodulation.
Gene name	V9 Gene ID	Tissue expression pattern (Libault et al., 2010c)						Mock (UN)/inoculated (IN) root hair expression (Libault et al., 2010b)							Fold change of nodule to other tissue (>2 fold change are highlight with green color)					Fold change root hair IN to UN (>2 fold green color)
		Nodule	Flower	Green Pod	Leaf	Root	Root Tip	12HAI UN RH	12HAI IN RH	24HAI UN RH	24HAI IN RH	48HAI UN RH	48HAI IN RH		Nodule /Flower	Nodule/Pod	Nodule/Leaf	Nodule/Root	nodule /Root tip	12 IN/UN	24 IN/UN	48 IN/UN
ENOD8 (AF064775)	Glyma14g23820	0.9616	140.99	44.668	91.7942	1.6979	0	16.1524	19.0147	10.779	10.1451	6.3936	7.0624		0.00682035	0.0215277	0.0104756	0.566347	-	1.17721	0.941191	1.1046
	Glyma13g03300	0	8.6912	0	0	0	0	0	0	0	0	0	0		0	-	-	-	-	-	-	-
MtENOD16 (X99466)	Glyma02g36580	294.252	0.9657	2.2334	0	49.2402	0	20.7673	569.084	13.4738	214.892	8.7912	76.6774		304.703	131.751	-	5.97585	-	27.4029	15.9489	8.72206
	Glyma17g08110	210.592	1.9314	0	1.162	31.4119	2.0208	1.1537	5.4328	0	14.7565	1.5984	4.0357		109.036	-	181.232	6.70421	104.212	4.70902	-	2.52484
MtENOD20 (X99467)/GmENOD55-2/N315	Glyma02g36580	294.252	0.9657	2.2334	0	49.2402	0	20.7673	569.084	13.4738	214.892	8.7912	76.6774		304.703	131.751	-	5.97585	-	27.4029	15.9489	8.72206
	Glyma17g08110	210.592	1.9314	0	1.162	31.4119	2.0208	1.1537	5.4328	0	14.7565	1.5984	4.0357		109.036	-	181.232	6.70421	104.212	4.70902	-	2.52484
NOD26 (AY605123)	Glyma15g00620	0.9616	24.1421	20.1006	70.8791	33.9588	56.5822	17.3061	4.0746	23.3546	17.5234	22.3776	38.3387		0.0398308	0.0478394	0.0135668	0.0283167	0.0169947	0.235443	0.750319	1.71326
	Glyma07g03030	0	0	0	0	0	0	0	0	0	0	0	0		-	-	-	-	-	-	-	-
	Glyma13g44681
	Glyma08g23230	0.9616	5.7941	0	8.1337	11.8856	16.1663	4.615	4.0746	5.3895	9.2228	14.3856	33.2941		0.165962	-	0.118224	0.0809046	0.0594818	0.882904	1.71125	2.3144
	Glyma14g13206
ENOD40	Glyma01g03470	547.155	2.8971	4.4668	2.3239	70.4644	1.0104	1.1537	142.611	0.8983	106.985	0.7992	28.2496		188.863	122.494	235.447	7.76498	541.523	123.611	119.097	35.3473
	Glyma02g04180	349.064	2.8971	15.6338	0	56.8809	0	2.3075	297.445	5.3895	186.301	0.7992	94.8378		120.487	22.3275	-	6.13675	-	128.903	34.5674	118.666
	Glyma08G39210	74.0438	10.6225	6.7002	6.9717	157.059	76.7901	12.6912	12.2238	15.2703	17.5234	27.972	29.2585		6.97047	11.051	10.6206	0.471438	0.964236	0.963171	1.14755	1.04599
NodE27 (X03979)	Glyma13g44100	55740.6	0	2.2334	1.162	706.342	0	0	1.3582	0	0	1.5984	0		-	24957.7	47969.5	78.9144	-	-	-	0
NOD35 (D86930)	Glyma10g23790	13749.1	10.6225	4.4668	4.6478	74.7093	16.1663	42.6884	39.3877	27.8459	23.9793	27.972	29.2585		1294.33	3078.06	2958.19	184.034	850.477	0.922679	0.861143	1.04599
	Glyma20g17440	138.471	95.6027	102.737	75.5269	207.149	266.745	119.989	156.192	160.787	130.042	173.426	214.899		1.44841	1.34783	1.83341	0.668465	0.519116	1.30172	0.808781	1.23913
NOD100 (AF030231)	Glyma15g20180	22.117	48.2842	317.143	25.5629	177.435	353.639	55.3796	50.2532	89.8254	114.363	101.498	222.97		0.458059	0.0697383	0.865199	0.124649	0.0625412	0.907432	1.27317	2.19678
	Glyma09g08550	733.707	309.019	833.059	62.7454	1320.15	247.547	96.9142	80.1335	163.482	154.021	173.426	297.629		2.37431	0.880738	11.6934	0.555777	2.96391	0.82685	0.942127	1.71617
	Glyma17g05067
	Glyma13g17421
EFD	Glyma04g06690	2.8848	1.9314	0	1.162	23.7711	8.0832	6.9224	0	2.6948	3.6891	3.1968	2.0178		1.49363	-	2.48262	0.121357	0.356888	0	1.36897	0.631194
	Glyma06g06780	0	4.8284	0	3.4859	15.2814	9.0936	11.5374	12.2238	6.2878	2.7668	7.992	1.0089		0	-	0	0	0	1.05949	0.440027	0.126239
	Glyma14g13470	0.9616	0	0	0	12.7345	0	2.3075	0	0	0	0.7992	0		-	-	-	0.0755114	-	0	-	0
	Glyma17g33075
NF-YA1/2	Glyma10g10240	713.513	0.9657	0	16.2673	49.2402	0	0	81.4917	0	29.513	1.5984	20.1783		738.856	-	43.8618	14.4905	-	-	-	12.6241
	Glyma02g35190	97.1224	3.8627	8.9336	22.0771	55.183	1.0104	3.4612	196.938	1.7965	61.7929	7.1928	45.4011		25.1437	10.8716	4.39924	1.76001	96.1227	56.8989	34.3963	6.31202
	Glyma19g38800	77.8902	6.7598	11.167	9.2956	53.4851	2.0208	1.1537	210.52	0	104.218	3.996	48.4278		11.5226	6.97503	8.37925	1.4563	38.5442	182.474	-	12.1191
	Glyma03g36140	107.7	9.6568	33.501	10.4576	112.913	0	0	27.1639	1.7965	32.2799	2.3976	22.1961		11.1528	3.21483	10.2987	0.953833	-	-	17.9682	9.25763
NF-YB1
NF-YC1/2	Glyma10g29691
	Glyma20g37620	0	0	0	0	0	0	0	0	0	0	0	0		-	-	-	-	-	-	-	-
	Glyma03g39911
	Glyma19g42460	100.969	94.637	69.2354	81.3367	102.725	69.7174	89.9918	107.297	97.0114	95.9173	90.3096	73.6506		1.06691	1.45834	1.24137	0.982901	1.44826	1.1923	0.988722	0.815535
NIN (AJ238956)	Glyma14g00470	1662.62	0.9657	2.2334	0	11.0366	0	1.1537	14.9401	0.8983	15.6788	2.3976	19.1693		1721.67	744.434	-	150.646	-	12.9497	17.4539	7.9952
	Glyma02g48080	845.253	0	0	0	19.5263	0	0	368.071	0	113.441	1.5984	65.5793		-	-	-	43.2879	-	-	-	41.0281
	Glyma04g01910	15.3857	33.7989	4.4668	47.64	83.199	11.1144	6.9224	9.5074	17.0668	11.0674	14.3856	11.098		0.455213	3.44446	0.322958	0.184927	1.3843	1.37343	0.648475	0.771466
	Glyma06g02030	28.8482	38.6274	15.6338	36.0205	88.2928	40.4159	44.9959	48.895	53.8952	33.2022	54.3456	42.3743		0.746833	1.84525	0.800883	0.326733	0.713783	1.08665	0.616051	0.779719
NIN2 (CAE30325)	Glyma12g05390	96.1608	0	0	1.162	1.6979	0	5.7687	4.0746	5.3895	2.7668	3.1968	2.0178		-	-	82.7546	56.6351	-	0.706329	0.513369	0.631194
	Glyma11g13390	262.519	1.9314	0	17.4293	5.9428	0	4.615	14.9401	21.5581	7.3783	14.3856	1.0089		135.922	-	15.0619	44.1743	-	3.23729	0.342252	0.0701326
	Glyma13g42160	102.892	14.4853	6.7002	17.4293	36.5057	22.2287	11.5374	5.4328	14.3721	12.912	25.5744	25.2228		7.1032	15.3566	5.90339	2.81852	4.62879	0.470886	0.898407	0.986252
	Glyma15g03225
NSP1 (ABK35066)	Glyma07g04430	9.6161	0.9657	0	0	27.167	3.0312	72.6857	153.476	79.0464	41.5027	52.7472	36.3209		9.95765	-	-	0.353963	3.17237	2.1115	0.525042	0.688584
	Glyma16g01020	44.234	0	0	0	28.016	0	12.6912	110.014	12.5756	48.881	10.3896	21.1872		-	-	-	1.57888	-	8.66851	3.88697	2.03927
NSP2 (ABG49438)	Glyma04g43090	0	1.9314	24.5674	1.162	53.4851	2.0208	62.302	152.118	54.7935	67.3266	31.968	40.3565		0	0	0	0	0	2.44162	1.22873	1.2624
	Glyma13g02840	0.9616	0	15.6338	0	65.3706	94.9773	13.8449	9.5074	16.1686	25.8239	38.3616	61.5437		-	0.0615078	-	0.01471	0.0101245	0.686708	1.59716	1.6043
	Glyma06g11610	40.3875	0	0	0	6.7918	2.0208	11.5374	80.1335	8.9825	19.3679	7.1928	7.0624		-	-	-	5.94651	19.9859	6.94554	2.15618	0.981871
MtN6 (AJ133118)	Glyma10g06820	2.8848	34.7646	17.8672	37.1825	50.9382	77.8005	51.9183	43.4623	65.5726	54.4146	63.1368	67.5972		0.082981	0.161458	0.0775849	0.0566333	0.0370795	0.837129	0.829837	1.07065
	Glyma13g20990	0	0	0	0	0	0	0	0	0	0	0	0		-	-	-	-	-	-	-	-
NODULIN-6I (AF434718)	Glyma10g06810	550.04	0	0	0	25.4691	1.0104	1.1537	1.3582	0	2.7668	0.7992	2.0178		-	-	-	21.5964	544.378	1.17726	-	2.52477
	Glyma13g20990	0	0	0	0	0	0	0	0	0	0	0	0		-	-	-	-	-	-	-	-
MtN13 (Y10455)	Glyma07g37240	0.9616	0.9657	0	0	6.7918	21.2183	306.895	372.146	221.869	363.379	89.5104	120.061		0.995754	-	-	0.141582	0.0453194	1.21261	1.63781	1.3413
	Glyma17g03340	78.8518	24.1421	4.4668	34.8586	543.34	103.06	1293.34	2034.58	1659.08	1417.55	1100.5	784.934		3.26615	17.6529	2.26205	0.145124	0.765103	1.57311	0.85442	0.713253
	Glyma09g04510	11.5393	0	0	0	1.6979	0	3.4612	21.7311	2.6948	14.7565	1.5984	3.0267		-	-	-	6.79622	-	6.27849	5.47592	1.89358
	Glyma15g15590	2.8848	0	0	0	0.849	0	2.3075	9.5074	1.7965	1.8446	0	0		-	-	-	3.39788	-	4.12022	1.02677	-
MtN1
NFR1 (AJ575248)/LYK3-HCL(AY372402)	Glyma02g43860	33.6563	0	2.2334	0	16.9794	31.3223	103.837	65.1934	80.8429	35.969	62.3376	48.4278		-	15.0695	-	1.98218	1.07452	0.627845	0.444925	0.776863
	Glyma14g05060	0	0	0	2.3239	0	0	0	0	0	0	2.3976	0		-	-	0	-	-	-	-	0
NFR5 (AJ575255)/MtNFP (DQ496250)	Glyma11g06740	0	0	0	0	33.1098	3.0312	51.9183	156.192	50.3022	56.2592	30.3696	30.2674		-	-	-	0	0	3.00843	1.11842	0.996635
	Glyma01g38560	2.8848	0	6.7002	10.4576	5.0938	8.0832	6.9224	13.582	9.8808	5.5337	11.1888	12.107		-	0.430554	0.275857	0.566336	0.356888	1.96204	0.560046	1.08206
SYMRK (AF492655)/NORK (AJ418369)	Glyma01g02451
	Glyma09g33510	644.277	0	0	0	172.341	16.1663	252.669	354.489	277.56	238.871	179.82	202.792		-	-	-	3.73839	39.8531	1.40298	0.860609	1.12775
	Glyma13g32630	50.0036	57.941	13.4004	9.2956	56.8809	22.2287	35.766	36.6713	37.7267	30.4353	38.3616	41.3654		0.863009	3.7315	5.37928	0.879093	2.24951	1.02531	0.806731	1.0783
POLLUX(AB162158.1) /DMI1	Glyma12g28860	177.898	60.8381	51.3682	102.252	65.3706	61.6342	12.6912	12.2238	20.6598	27.6685	37.5624	28.2496		2.92411	3.46318	1.7398	2.72137	2.88634	0.963171	1.33924	0.752071
	Glyma16g00500	200.014	34.7646	44.668	33.6966	44.1464	48.499	16.1524	12.2238	13.4738	21.2125	31.1688	32.2852		5.75339	4.4778	5.93574	4.53071	4.12409	0.756779	1.57435	1.03582
CASTOR (BAD89019)	Glyma03G42520	2.8848	4.8284	0	1.162	0	2.0208	0	0	0.8983	4.6114	1.5984	0		0.597465	-	2.48262	-	1.42755	-	5.13347	0
	Glyma19G45310	21.1554	78.2204	37.9678	90.6323	34.8077	40.4159	23.0748	6.791	12.5756	27.6685	28.7712	26.2317		0.270459	0.557193	0.23342	0.607779	0.523443	0.294304	2.20017	0.911735
NUP85(AB284835)	Glyma17g27490	45.1956	72.4263	64.7686	59.2596	82.35	124.279	39.2272	39.3877	46.7092	48.881	71.928	74.6596		0.624022	0.697801	0.762671	0.548823	0.363663	1.00409	1.0465	1.03798
NUP133(AJ890251)	Glyma14g01160	37.5027	42.4901	37.9678	49.9639	33.1098	71.7382	27.6898	24.4475	38.6249	52.5701	54.3456	60.5348		0.882622	0.98775	0.750596	1.13268	0.522772	0.882906	1.36104	1.11389
	Glyma02g47530	38.4643	25.1078	17.8672	20.9151	17.8284	59.6134	20.7673	13.582	14.3721	23.9793	32.7672	47.4189		1.53197	2.15279	1.83907	2.15747	0.645229	0.654009	1.66846	1.44715
CCaMK/DMI3 (AM230793/AY496049)	Glyma15g35070	33.6563	1.9314	2.2334	0	47.5423	4.0416	64.6095	118.163	56.59	62.7152	34.3656	40.3565		17.4259	15.0695	-	0.707923	8.32747	1.82888	1.10824	1.17433
	Glyma08g24361
SUNN (AY769943)/GmNARK (AY166655)/HAR1 (AJ580824)	Glyma12g04390	21.1554	96.5684	55.835	68.5552	97.6315	3.0312	4.615	2.7164	0.8983	4.6114	9.5904	2.0178		0.219072	0.378891	0.308589	0.216686	6.97922	0.588602	5.13347	0.210398
	Glyma11g12186
Sickle /SKL1 (EU709495)	Glyma10g06610	144.241	325.435	138.471	101.09	125.647	275.838	68.0707	76.0589	105.994	117.13	103.097	186.649		0.443225	1.04167	1.42686	1.14798	0.52292	1.11735	1.10506	1.81042
Astray (AB092677)	Glyma18g14750	6.7313	131.333	71.4688	51.1259	10.1876	77.8005	69.2245	38.0295	95.2149	85.7722	75.1248	58.517		0.0512537	0.0941852	0.131661	0.660735	0.08652	0.549365	0.900827	0.778931
CCS52 (AF134835)	Glyma17g14220	18.2705	11.5882	26.8008	17.4293	17.8284	30.3119	20.7673	14.9401	13.4738	5.5337	17.5824	22.1961		1.57665	0.681715	1.04826	1.0248	0.60275	0.719405	0.410701	1.2624
	Glyma05g03710	13.4625	9.6568	15.6338	17.4293	13.5835	18.1871	12.6912	5.4328	8.9825	9.2228	15.984	8.0713		1.3941	0.861115	0.772406	0.991092	0.740222	0.428076	1.02675	0.504961
	Glyma01g42380	10.5777	28.9705	15.6338	12.7815	11.8856	4.0416	6.9224	4.0746	2.6948	12.912	3.996	11.098		0.36512	0.676592	0.827579	0.889959	2.61721	0.588611	4.79145	2.77728
	Glyma11g02990	2.8848	1.9314	4.4668	4.6478	5.9428	8.0832	3.4612	2.7164	2.6948	2.7668	7.1928	5.0446		1.49363	0.645831	0.620681	0.485428	0.356888	0.784815	1.02672	0.70134
CYCLOPS / IPD3 (EF569221)	Glyma01g35255
	Glyma09g34695
SAN1A(DQ418880)	Glyma07g33090	82.6983	36.696	13.4004	68.5552	28.016	15.1559	58.8408	39.3877	52.0987	43.3473	45.5544	27.2406		2.25361	6.17133	1.2063	2.95182	5.45651	0.669394	0.832023	0.59798
	Glyma02g15370	39.4259	169.96	24.5674	16.2673	24.6201	2.0208	80.7619	54.3278	107.79	93.1505	131.868	63.5615		0.231971	1.60481	2.42363	1.60137	19.51	0.672691	0.864181	0.482009
	Glyma20g01200	79.8135	45.3872	29.0342	34.8586	44.1464	60.6238	51.9183	54.3278	59.2848	56.2592	64.7352	71.6328		1.7585	2.74895	2.28964	1.80793	1.31654	1.04641	0.948965	1.10655
	Glyma07g29650	13.4625	14.4853	8.9336	3.4859	0.849	0	1.1537	0	1.7965	0.9223	0.7992	1.0089		0.92939	1.50695	3.86199	15.8569	-	0	0.513387	1.26239
SAN1B(DQ418879)	Glyma07g33070	9.6161	11.5882	37.9678	16.2673	12.7345	15.1559	6.9224	10.8656	7.186	11.0674	12.7872	14.1248		0.829818	0.25327	0.591131	0.755122	0.634479	1.56963	1.54013	1.1046
	Glyma02g15370	39.4259	169.96	24.5674	16.2673	24.6201	2.0208	80.7619	54.3278	107.79	93.1505	131.868	63.5615		0.231971	1.60481	2.42363	1.60137	19.51	0.672691	0.864181	0.482009
	Glyma20g01200	79.8135	45.3872	29.0342	34.8586	44.1464	60.6238	51.9183	54.3278	59.2848	56.2592	64.7352	71.6328		1.7585	2.74894	2.28964	1.80793	1.31654	1.04641	0.948966	1.10655
	Glyma07g29650	13.4625	14.4853	8.93361	3.48586	0.848969	0	1.15374	0	1.79651	0.922282	0.7992	1.00891		0.929394	1.50695	3.86204	15.8575	-	0	0.513375	1.2624
SIN1	Glyma17g01150	5.7696	13.5196	37.9678	16.2673	18.6773	26.2703	8.0762	8.1492	12.5756	7.3783	8.7912	11.098		0.426758	0.15196	0.354675	0.30891	0.219624	1.00904	0.586716	1.2624
	Glyma07g39650	11.5393	18.348	22.334	23.239	61.1258	16.1663	18.4599	19.0147	14.3721	11.0674	25.5744	18.1604		0.628913	0.51667	0.496549	0.18878	0.713787	1.03005	0.770061	0.710101
	Glyma09g01440	49.042	29.9362	40.2012	48.802	48.3912	1.0104	23.0748	27.1639	31.4389	21.2125	23.1768	20.1783		1.63822	1.21991	1.00492	1.01345	48.5372	1.17721	0.674721	0.870625
	Glyma15g12320	55.7733	29.9362	11.167	26.7249	91.6887	4.0416	23.0748	21.7311	25.1511	29.513	29.5704	29.2585		1.86307	4.99447	2.08694	0.60829	13.7998	0.941768	1.17343	0.989452
	Glyma02g47640	25.0018	51.1813	89.3361	63.9074	118.007	65.6758	66.917	90.9991	70.9621	91.3059	78.3216	76.6774		0.488495	0.279862	0.391219	0.211868	0.380685	1.35988	1.28669	0.979007
	Glyma14g01020	25.9634	28.9705	24.5674	48.802	123.95	102.05	78.4544	76.0589	77.2499	67.3266	80.7192	74.6596		0.896201	1.05682	0.532015	0.209468	0.254418	0.969466	0.871543	0.92493
	Glyma02g46730	1.9232	16.4166	24.5674	44.1542	25.4691	4.0416	4.615	9.5074	6.2878	9.2228	8.7912	8.0713		0.11715	0.0782826	0.0435564	0.0755111	0.475851	2.06011	1.46678	0.918111
GmRIC1/2	Glyma13g36831
	Glyma12g33665
	Glyma12g14241
	Glyma06g43681
GmNIC1	Glyma12g33660	2.8848	0	0	0	100.178	0	0	2.7164	0	0	0	0		-	-	-	0.0287966	-	-	-	-
FWL1	Glyma09g31910	3677.19	0	0	0	83.199	0	0	104.581	0	61.7929	0	31.2763		-	-	-	44.1975	-	-	-	-
NIP (AY059381 AY539750AY539749 AY605123)
ERN1/2	Glyma16g04410	0	0	0	0	1.6979	1.0104	57.6871	205.088	35.0319	91.3059	19.1808	22.1961		-	-	-	0	0	3.55517	2.60636	1.1572
	Glyma19g29000	7.6929	0	0	1.162	13.5835	4.0416	38.0735	143.969	37.7267	68.2489	23.1768	26.2317		-	-	6.6204	0.566342	1.90343	3.78134	1.80903	1.13181
	Glyma16g27040	0.9616	0	0	0	7.6407	3.0312	47.3034	69.268	43.1162	42.425	21.5784	13.1159		-	-	-	0.125852	0.317234	1.46433	0.983969	0.607825
ERN3	Glyma05g29011
	Glyma08g12130	0	0	0	0	0.849	0	43.8422	29.8803	33.2354	33.2022	15.1848	9.0802		-	-	-	0	-	0.681542	0.999001	0.59798
MtLIN	Glyma10g33851
MtCRE1	Glyma11g10490	35.5795	37.6617	42.4346	27.8869	53.4851	98.0085	25.3823	31.2385	40.4214	43.3473	57.5424	52.4635		0.944713	0.838455	1.27585	0.665223	0.363025	1.23072	1.07238	0.911736
	Glyma12g02800	22.117	25.1078	11.167	20.9151	26.318	68.707	13.8449	16.2983	11.6773	27.6685	28.7712	36.3209		0.880882	1.98057	1.05747	0.840375	0.321903	1.17721	2.36943	1.2624
MtPIN2	Glyma13g00390	0.9616	0	0	0	26.318	236.433	39.2272	24.4475	58.3865	47.9587	95.1048	133.177		-	-	-	0.0365377	0.00406712	0.623228	0.8214	1.40031
	Glyma17g06460	0	0	0	0	39.0526	174.799	26.536	31.2385	53.8952	42.425	78.3216	56.4991		-	-	-	0	0	1.17721	0.787176	0.721373
	Glyma09g06970	0	0	0	0	0	0	0	0	0	0.9223	0	0		-	-	-	-	-	-	-	-
	Glyma15g18241
NENA	Glyma11g02070	83.6599	46.3528	116.137	42.9922	67.9175	75.7797	36.9197	40.7459	50.3022	39.6581	59.1408	61.5437		1.80485	0.720356	1.94593	1.23179	1.10399	1.10364	0.788397	1.04063
	Glyma01g43410	6.7313	6.7598	8.9336	10.4576	7.6407	24.2495	6.9224	5.4328	11.6773	8.3005	9.5904	14.1248		0.995784	0.753481	0.643675	0.880979	0.277585	0.784815	0.710824	1.47281
RIP1	Glyma14g38170	184.629	0.9657	4.4668	0	829.443	129.331	467.265	423.757	321.575	615.162	572.227	610.392		191.186	41.3335	-	0.222594	1.42757	0.906888	1.91297	1.0667
	Glyma02g40020	7.6929	0.9657	0	0	9.3387	1.0104	20.7673	19.0147	12.5756	21.2125	32.7672	28.2496		7.96614	-	-	0.823766	7.61372	0.915608	1.6868	0.86213
	Glyma18g06220	11.5393	0	0	0	220.732	29.3015	5028	10428.2	4994.29	4815.24	2154.64	1572.9		-	-	-	0.0522774	0.393813	2.07403	0.964148	0.730003
N56	Glyma20g38950	71.159	179.617	138.471	62.7454	102.725	152.57	55.3796	70.6262	68.2673	98.6842	108.691	144.274		0.39617	0.513891	1.13409	0.692712	0.466403	1.27531	1.44556	1.32738
	Glyma10g44180	36.5411	136.161	125.07	74.3649	59.4278	173.788	43.8422	29.8803	41.3197	57.1815	78.3216	101.9		0.268366	0.292164	0.491376	0.614882	0.210262	0.681542	1.38388	1.30105
N70	Glyma18g02230	733.707	0	0	0	28.016	0	0	10.8656	0	20.2902	0	7.0624		-	-	-	26.1888	-	-	-	-
	Glyma08g14700	2.8848	105.26	24.5674	10.4576	163.002	0	1.1537	0	0	2.7668	3.996	11.098		0.0274065	0.117424	0.275857	0.0176979	-	0	-	2.77728
	Glyma06g11150	0	28.9705	20.1006	31.3727	5.9428	1.0104	1.1537	1.3582	0.8983	0.9223	0.7992	0		0	0	0	0	0	1.17726	1.02672	0
	Glyma04g11582
	Glyma13g02080	0	11.5882	11.167	5.8098	6.7918	2.0208	1.1537	0	0	0	1.5984	1.0089		0	0	0	0	0	0	-	0.631194
	Glyma11g36220	150.011	0	0	0	5.9428	0	0	0	0	0	0	0		-	-	-	25.2424	-	-	-	-
	Glyma14g34210	16.3473	64.7008	22.334	10.4576	11.0366	1.0104	3.4612	4.0746	7.186	2.7668	3.996	3.0267		0.25266	0.731947	1.5632	1.48119	16.179	1.17722	0.385026	0.757432
N93	Glyma06g24760	2790.59	0	0	0	17.8284	0	0	0	0	0	0	0		-	-	-	156.525	-	-	-	-
	Glyma05g08400	0	0	4.4668	0	8.4897	30.3119	10.3837	6.791	2.6948	3.6891	3.1968	4.0357		-	0	-	0	0	0.654006	1.36897	1.26242
	Glyma17g12610	2.8848	0	4.4668	0	8.4897	75.7797	8.0762	2.7164	1.7965	6.456	5.5944	3.0267		-	0.645831	-	0.3398	0.0380682	0.336346	3.59365	0.541023
NODULIN-16	Glyma02g43320	4870.54	0	0	0	101.027	0	0	1.3582	0	0	0	0		-	-	-	48.2102	-	-	-	-
	Glyma14g05650	0	348.612	142.938	1.162	0	5.052	3089.72	2554.77	2348.93	2235.61	1014.98	859.594		0	0	0	-	0	0.82686	0.951756	0.846904
NODULIN-20/Nodulin(X57247)	Glyma13g40400	23404.6	0	0	0	279.311	0	0	0	0	0	0	0		-	-	-	83.794	-	-	-	-
	Glyma15g05010	6358.15	0	0	1.162	337.041	0	0	0	0	0	0	0		-	-	5471.73	18.8646	-	-	-	-
NODULIN-21	Glyma05g25010	7714.98	0	0	0	51.7871	0	0	5.4328	0.8983	10.1451	0	14.1248		-	-	-	148.975	-	-	11.2937	-
NODULIN-22	Glyma15g05010	6358.15	0	0	1.162	337.041	0	0	0	0	0	0	0		-	-	5471.73	18.8646	-	-	-	-
	Glyma13g40400	23404.6	0	0	0	279.311	0	0	0	0	0	0	0		-	-	-	83.794	-	-	-	-
NODULIN-24	Glyma14g05690	24735.4	4.8284	0	0	462.688	0	1.1537	0	0	0	0	0		5122.91	-	-	53.4603	-	0	-	-
NODULIN-26a	Glyma08g12650	13330.8	0	73.7022	0	291.196	0	0	901.842	0	385.514	0	94.8378		-	180.873	-	45.7793	-	-	-	-
	Glyma05g29500	50.0036	3.8627	11.167	1.162	10.1876	0	0	10.8656	0.8983	1.8446	0	1.0089		12.9452	4.4778	43.0324	4.90828	-	-	2.05343	-
	Glyma13g29690	0	157.406	131.771	99.9279	13.5835	1.0104	117.682	105.939	124.857	133.731	91.1088	105.936		0	0	0	0	0	0.900219	1.07107	1.16274
	Glyma15g09370	0	36.696	17.8672	54.6118	5.9428	0	25.3823	16.2983	16.1686	11.9897	7.1928	4.0357		0	0	0	0	-	0.642113	0.741542	0.561075
NODULIN-26b	Glyma19g22210	48266	0	0	0	124.799	0	0	0	0	0	0.7992	0		-	-	-	386.751	-	-	-	0
NODULIN-33	Glyma20g28320	13807.7	312.882	118.37	11.6195	201.206	222.287	1431.79	1049.88	1715.67	1419.39	1626.37	1514.38		44.1308	116.649	1188.32	68.6249	62.1166	0.733266	0.827313	0.931139
	Glyma10g39451
MtAnn1	Glyma15g38040	374.065	115.882	1201.57	18.5912	163.002	736.579	312.664	315.101	364.691	343.089	374.825	384.396		3.22798	0.311314	20.1206	2.29485	0.507842	1.0078	0.940766	1.02553
	Glyma13g26990	502.921	88.8429	638.753	33.6966	382.036	560.77	209.981	221.386	211.988	344.011	250.949	238.103		5.66079	0.787348	14.925	1.31642	0.89684	1.05431	1.62279	0.948813
MtAUX1-like	Glyma04g43150	20.1938	63.7352	131.771	25.5629	108.668	356.67	33.4585	13.582	44.0145	57.1815	135.864	155.373		0.316839	0.15325	0.789965	0.18583	0.0566176	0.405936	1.29915	1.14359
	Glyma06g11540	0.9616	94.637	60.3018	20.9151	67.0686	213.194	18.4599	14.9401	25.1511	25.8239	52.7472	80.713		0.0101609	0.0159465	0.0459764	0.0143376	0.00451045	0.809327	1.02675	1.53019
Klavier	Glyma18g50201
	Glyma08g26990	51.9268	94.637	62.5352	56.9357	53.4851	11.1144	23.0748	21.7311	33.2354	32.2799	32.7672	38.3387		0.548694	0.830361	0.912025	0.970865	4.67203	0.941768	0.971251	1.17003
	Glyma13g06210	30.7715	70.4949	67.002	102.252	33.1098	18.1871	84.2231	66.5516	75.4533	64.5598	55.1448	49.4367		0.436507	0.459262	0.300938	0.929377	1.69194	0.790182	0.855626	0.896489
	Glyma19g03710	23.0786	84.9802	46.9014	72.041	47.5423	10.104	44.9959	43.4623	44.0145	48.881	35.1648	36.3209		0.271576	0.492066	0.320354	0.485433	2.28411	0.965917	1.11057	1.03288
LjSbtS	Glyma12g09290	0	0	0	0	0.849	0	1.1537	1.3582	0	2.7668	0	1.0089		-	-	-	0	-	1.17726	-	-
	Glyma11g19130	4.808	3.8627	2.2334	2.3239	14.4325	3.0312	0	6.791	0	15.6788	1.5984	3.0267		1.24473	2.15277	2.06894	0.333137	1.58617	-	-	1.89358
LjCysS	Glyma11g20400	0	1315.26	0	0	0	0	145.371	112.73	88.9272	112.518	22.3776	20.1783		0	-	-	-	-	0.775463	1.26529	0.901719
	Glyma12g08200	0	4.8284	0	0	0	0	2.3075	0	0	1.8446	0	0		0	-	-	-	-	0	-	-
MtROP10	Glyma06g19640	177.898	247.215	167.505	173.131	125.647	92.9565	132.68	137.178	133.84	134.653	163.836	160.417		0.719606	1.06204	1.02753	1.41585	1.91377	1.0339	1.00608	0.979133
	Glyma04g35110	5.7696	6.7598	22.334	10.4576	11.8856	3.0312	8.0762	9.5074	5.3895	6.456	2.3976	5.0446		0.853516	0.258333	0.551714	0.485428	1.9034	1.17721	1.19788	2.10402
	Glyma17g09980	0	0.9657	8.9336	0	1.6979	3.0312	4.615	4.0746	6.2878	2.7668	1.5984	2.0178		0	0	-	0	0	0.882904	0.440027	1.26239
	Glyma05g01920	0	0.9657	22.334	3.4859	16.1304	9.0936	3.4612	0	8.9825	8.3005	13.5864	4.0357		0	0	0	0	0	0	0.924075	0.29704
MtPUB1	Glyma02g43190	2.8848	0	0	0	23.7711	1.0104	41.5347	305.594	66.4708	94.0728	27.1728	43.3833		-	-	-	0.121357	2.85511	7.35756	1.41525	1.59657
NODULIN( AF065435)/FLOT2/4	Glyma04g06830	0.9616	0	0	0	0	0	0	0	0	0	0	0		-	-	-	-	-	-	-	-
	Glyma06g06930	2700.19	0	0	0	26.318	3.0312	38.0735	142.611	61.9795	52.5701	162.238	63.5615		-	-	-	102.599	890.801	3.74566	0.848185	0.39178
RDN1	Glyma02g44810	12.5009	12.5539	40.2012	18.5912	33.1098	41.4263	33.4585	44.8204	28.7441	32.2799	44.7552	34.303		0.995778	0.310958	0.67241	0.377559	0.301762	1.33958	1.12301	0.766458
	Glyma14g03930	362.526	7.7255	4.4668	0	19.5263	0	8.0762	5.4328	1.7965	11.9897	0	8.0713		46.9259	81.1602	-	18.566	-	0.672693	6.67392	-
	Glyma20g08020	5.7696	2.8971	0	1.162	8.4897	1.0104	1.1537	0	0.8983	0	1.5984	4.0357		1.99151	-	4.96523	0.6796	5.71021	0	0	2.52484
	Glyma07g35891
RDN2	Glyma13g26610	24.0402	29.9362	26.8008	18.5912	39.9016	87.9045	58.8408	32.5967	39.5232	36.8913	52.7472	54.4813		0.803048	0.896996	1.2931	0.602487	0.273481	0.553981	0.933409	1.03288
	Glyma15g37490	48.0804	46.3528	73.7022	38.3444	73.8603	92.9565	61.1483	66.5516	66.4708	43.3473	72.7272	79.7041		1.03727	0.65236	1.25391	0.650964	0.517235	1.08836	0.652125	1.09593
RDN3A	Glyma14g13780	95.1992	80.1518	328.31	75.5269	228.373	213.194	245.747	186.073	240.732	211.203	180.619	187.658		1.18774	0.289967	1.26047	0.416859	0.446539	0.757173	0.877335	1.03897
	Glyma17g32910	50.0036	89.8086	145.171	63.9074	292.894	146.507	327.663	292.012	272.171	261.928	254.146	190.685		0.55678	0.344446	0.782438	0.170722	0.341304	0.891197	0.962366	0.750296
NMNa	Glyma01g45280	0	0	0	0	0	0	2.3075	550.069	4.4913	144.798	3.1968	44.3922		-	-	-	-	-	238.383	32.2397	13.8864
ENOD11
LjCHC1	Glyma02g42560	107.7	186.377	163.038	196.37	155.361	304.129	77.3006	90.9991	100.605	106.062	159.041	188.667		0.577862	0.660582	0.548455	0.693223	0.354126	1.17721	1.05425	1.18628
	Glyma18g02960	50.0036	105.26	169.738	123.167	175.737	554.708	153.448	148.043	150.907	161.399	233.366	202.792		0.47505	0.294592	0.405982	0.284537	0.0901441	0.964781	1.06953	0.868983
	Glyma14g06340	173.089	295.499	209.94	284.678	265.727	450.637	134.988	139.894	187.735	164.166	317.282	291.576		0.585752	0.824472	0.608018	0.65138	0.3841	1.03635	0.874457	0.918979
	Glyma11g35460	50.0036	84.0145	151.871	60.4215	161.304	753.756	107.298	85.5663	132.942	122.663	205.394	235.077		0.595178	0.32925	0.82758	0.309996	0.0663393	0.797465	0.922687	1.14451
LjCHC2	Glyma02g42560	107.7	186.377	163.038	196.37	155.361	304.129	77.3006	90.9991	100.605	106.062	159.041	188.667		0.577862	0.660582	0.548455	0.693223	0.354126	1.17721	1.05425	1.18628
	Glyma18g02960	50.0036	105.26	169.738	123.167	175.737	554.708	153.448	148.043	150.907	161.399	233.366	202.792		0.47505	0.294592	0.405982	0.284537	0.0901441	0.964781	1.06953	0.868983
	Glyma14g06340	173.089	295.499	209.94	284.678	265.727	450.637	134.988	139.894	187.735	164.166	317.282	291.576		0.585752	0.824472	0.608018	0.65138	0.3841	1.03635	0.874457	0.918979
	Glyma11g35460	50.0036	84.0145	151.871	60.4215	161.304	753.756	107.298	85.5663	132.942	122.663	205.394	235.077		0.595178	0.32925	0.82758	0.309996	0.0663393	0.797465	0.922687	1.14451
NPL
MtNramp1	Glyma06g12190	13.4625	3.8627	0	0	846.422	0	0	2.7164	0.8983	0.9223	0.7992	0		3.48526	-	-	0.0159052	-	-	1.02672	0
KAPP	Glyma11g00631
	Glyma01g45030	40.3875	34.7646	20.1006	9.2956	26.318	27.2807	19.6136	28.5221	12.5756	19.3679	13.5864	20.1783		1.16174	2.00927	4.3448	1.5346	1.48044	1.4542	1.54012	1.48518
ROP9	Glyma01g36880	44.234	33.7989	78.1691	29.0488	68.7665	106.092	58.8408	65.1934	55.6918	59.0261	55.1448	67.5972		1.30874	0.565876	1.52275	0.643249	0.416942	1.10796	1.05987	1.22581
	Glyma11g08380	40.3875	62.7695	71.4688	46.4781	91.6887	91.9461	116.528	69.268	65.5726	86.6945	68.7312	63.5615		0.643426	0.565107	0.868958	0.440485	0.439252	0.594433	1.32211	0.924784
	Glyma02g05160	1.9232	0.9657	0	0	0	0	0	0	0	0	0	0		1.99151	-	-	-	-	-	-	-
	Glyma16g23340	3.84643	0.965684	0	0	0	0	1.15374	0	0	0	0	1.00891		3.98312	-	-	-	-	0	-	-
	Glyma12g03660	72.1206	51.1813	80.4025	84.8225	152.814	51.5302	109.605	110.014	105.994	94.0728	113.486	71.6328		1.40912	0.896995	0.850253	0.471949	1.39958	1.00373	0.887529	0.631202
EPR 3	Glyma01g03321
	Glyma08g39070	12.5009	59.8724	8.93361	56.9357	33.9588	53.551	116.528	161.625	174.261	122.664	139.86	120.061		0.208792	1.39931	0.219562	0.36812	0.233439	1.38701	0.703906	0.858434
NNC1	Glyma12g07800	12.5009	59.8724	8.93361	56.9357	33.9588	53.551	116.528	161.625	174.261	122.664	139.86	120.061		0.208792	1.39931	0.219562	0.36812	0.233439	1.38701	0.703906	0.858434
	Glyma11g15650	30.7715	101.397	4.4668	173.131	94.2356	50.5198	163.831	148.043	186.837	108.829	121.478	89.7933		0.303475	6.88892	0.177735	0.326538	0.609097	0.903633	0.582483	0.739171
	Glyma13g40470	82.6983	84.9802	2.2334	118.519	43.2974	72.7485	331.124	316.46	352.116	262.85	335.664	259.291		0.973148	37.028	0.697763	1.91	1.13677	0.955714	0.746489	0.772471
	Glyma15g04930	67.3126	25.1078	0	87.1464	105.272	148.528	451.113	370.787	479.668	317.265	302.897	278.46		2.68094	-	0.772408	0.639414	0.453197	0.821939	0.661427	0.919323
	Glyma03g33470	8.65447	30.9019	87.1027	8.13367	78.1052	24.2495	12.6912	10.8656	7.18603	6.45598	9.5904	24.2139		0.280063	0.0993594	1.06403	0.110805	0.356893	0.856153	0.898406	2.52481
SINA1	Glyma04g41410	91.3527	69.5293	31.2676	40.6683	73.0113	42.4367	51.9183	32.5967	44.0145	37.8136	45.5544	30.2674		1.31387	2.92164	2.24629	1.25121	2.15269	0.627845	0.859117	0.664423
	Glyma06g13440	255.788	146.784	116.137	58.0976	94.2356	54.5614	69.2245	51.6114	76.3516	70.0934	92.7072	94.8378		1.74261	2.20247	4.40272	2.71434	4.68807	0.745566	0.918035	1.02298
RabA2	Glyma11g14360	59.6197	32.8333	46.9014	30.2108	114.611	90.9357	72.6857	74.7007	88.0289	62.7152	84.7152	81.7219		1.81583	1.27117	1.97346	0.520192	0.655625	1.02772	0.712439	0.964667
	Glyma12g06280	47.1188	69.5293	69.2354	59.2596	196.961	200.059	325.355	290.654	283.848	206.591	296.503	174.542		0.677683	0.680559	0.795125	0.239229	0.235525	0.893344	0.727823	0.588668

## Sheet: medicago expression
Gene name	Gene ID	Tissue expression						Inoculated and mock-inoculated root hair expression (Benedito et al., 2008)							Fold change of nodule to other tissue (>2 fold change are highlight with green color)					Fold change root hair IN to UN (>2 fold green color)				From Roux et al, (2014)			From Larrainzar et al. (2014) (>2 fold green color)
		Nodule	Flower	Pod	Leaf	Root	Root tip	1 dpi Sm1021 nodD1ABC deletion mutant	1 dpi Sm1021	3 dpi Sm1021 nodD1ABC deletion mutant	3 dpi Sm1021	5 dpi Sm1021 nodD1ABC deletion mutant	5 dpi Sm1021		Nodule /Flower	Nodule/Pod	Nodule/Leaf	Nodule/Root	nodule /Root tip	1D IN/UN	3D IN/UN	5D IN/UN		ribominus FOLD NODULE/ROOT	polyA NODULE-ROOT LOG2 ratio		A17.T0	A17.T0.5	A17.T1	A17.T3	A17.T6	A17.T12	A17.T24	A17.T36	A17.T48
ENOD8 (AF064775)	Medtr1g030275	2253.52	1642.91	175.033	649.29	3255	2537.38	871.246	788.014	899.235	790.546	722.551	631.66		1.37166	12.8748	3.47074	0.692326	0.888129	0.904468	0.879132	0.874208		3883.9	1.59082e-80		1	1.09	0.87	1.12	1.13	1.31	1.18	1.58	1.11
ENOD16 (X99466)	Medtr4g130780	12268.5	18.0325	18.7631	16.5055	23.9046	13.789	8.7981	8.38655	7.68754	7.60247	7.00007	7.8666		680.355	653.863	743.298	513.228	889.731	0.953223	0.988934	1.12379		2708.73	1.04e-45
ENOD20 (X99467)/N315	Medtr4g130800	19193	16.9878	19.9892	23.2435	21.7842	16.5841	6.25288	8.05868	7.31911	8.49965	6.31325	10.9533		1129.81	960.168	825.736	881.051	1157.31	1.28879	1.1613	1.73497		1110.98	1.12e-29		1	4	1	4	4	4	9	8	23
NOD26 (AY605123)	Medtr2g104940	42.315	70.9685	52.4425	563.187	43.6262	11.6676	5.2175	6.20727	5.28153	5.4499	5.05699	5.43925		0.59625	0.806884	0.0751349	0.969945	3.62671	1.1897	1.03188	1.07559		0.02	0.00536		1	0.46	0.33	0.25	0.19	0.48	0.74	0.56	1.11
	Medtr4g006730																							0.0318679	2.49145e-08		1	0.44	0.48	0.38	0.56	0.87	0.8	0.53	0.67
ENOD40	Medtr8g069785																							0.83	0.638
NodE27 (X03979)
NOD35 (D86930)	Medtr1g048370	1489.7	13313.7	7691.98	1548.33	6974.19	3075.17	2577.34	2421.77	2442.19	2240.72	2720.16	2465.33		0.111892	0.193669	0.962133	0.213602	0.484429	0.939639	0.917504	0.906318		4.33	1.69e-36
NOD100 (AF030231)	Medtr2g044070	11230.5	8.33753	7.27042	6.77911	32.7809	7.88359	15.4282	16.3998	14.8906	35.2807	16.1632	138.775		1346.98	1544.68	1656.63	342.593	1424.54	1.06298	2.36933	8.58586		0.27	0.000339
	Medtr4g124660	16353.8	2278.96	4607	1113.49	22389.1	6390.38	1261.99	1556.96	1419.77	2125.46	741.229	1517.51		7.17599	3.54977	14.687	0.730436	2.55913	1.23373	1.49705	2.04729		3.15548	2.37496e-54
EFD	Medtr3g106290																							0.1	0.000343
NF-YA1/2	Medtr1g056530	10322	11.4195	14.2053	20.2613	16.9206	12.4882	10.1819	375.214	9.10178	1429.82	12.6427	1447.45		903.892	726.63	509.444	610.026	826.54	36.8511	157.092	114.489		265.75	8.03e-245		1	1.17	0.83	0.92	27.75	49.08	85.25	110.42	169.33
	Medtr7g106450																							0.85	0.762		1	0.75	0.95	1.46	1.43	1.17	0.73	1.41	1.29
NF-YB1
NF-YC1/2	Medtr1g082660	1367.58	1823.14	1033.1	988.457	1311.46	1175.71	706.289	809.062	753.663	800.123	852.082	817.126		0.750123	1.32376	1.38355	1.04279	1.1632	1.14551	1.06165	0.958976		1.58	7.11e-05
	Medtr7g113680																							1.38	0.000113		1	1.03	1	1	1.2	1.3	1.31	1.26	1.32
NIN (AJ238956)	Medtr5g099060	3430.11	7.65238	7.74956	8.43033	9.10336	105.328	8.251	453.581	14.8234	838.177	14.2582	392.452		448.241	442.62	406.877	376.796	32.566	54.9729	56.5442	27.5247		171.7	3.98e-28
	Medtr3g115400	764.14	45.0217	50.1934	91.8638	226.562	247.915	418.779	361.43	355.14	219.313	438.939	297.427		16.9727	15.2239	8.31818	3.37276	3.08227	0.863057	0.61754	0.677604		0.62	0.415		1	0.77	0.99	1.06	1	0.9	0.92	1.05	1.23
NIN2 (CAE30325)	Medtr2g099350	159.684	160.884	117.896	201.963	104.2	166.017	248.714	252.122	274.109	234.534	259.333	224.924		0.992541	1.35445	0.79066	1.53248	0.961853	1.0137	0.855623	0.867317		1	0.814
	Medtr4g068000	5957.4	321.54	299.799	233.772	231.707	33.6103	5.80353	7.04595	6.71305	7.23729	6.92958	6.6947		18.5277	19.8713	25.4838	25.7109	177.249	1.21408	1.07809	0.966105		77.97	0		1	0.9	0.71	0.99	1	1.6	1	1.49	1.15
NSP1 (ABK35066)	Medtr8g020840	568.03	15.1624	14.4098	17.2732	217.949	62.0952	66.0575	281.674	70.5775	287.172	38.6204	288.76		37.4631	39.4197	32.885	2.60625	9.14773	4.26407	4.06889	7.47688		2.41	5.03e-17
NSP2 (ABG49438)	Medtr3g072710	160.91	22.4516	24.0106	39.7812	42.0231	206.16	1560.31	2562.59	1528.31	1309.25	798.371	1394.63		7.16697	6.70162	4.04488	3.82908	0.78051	1.64236	0.856665	1.74684		0.4	0.000427
	Medtr5g058860																							0.26	1.06e-09		1	0.84	1.24	2.16	0.8	0.96	0.64	0.88	0.96
MtN6 (AJ133118)	Medtr1g062710	6050.7	13.6628	12.5195	15.5655	39.3946	11.6384	5.33527	5.88063	5.29109	15.3938	6.5927	153.964		442.859	483.302	388.725	153.592	519.891	1.10222	2.90938	23.3537		67.81	2.37e-17		1	1	1.8	1.4	3.6	6.8	90	248.2	476.4
NODULIN-6I (AF434718)	Medtr1g062650																							8.92	0.155		1	1.33	2.67	2	2.67	1.33	1.33	2	1.33
MtN13 (Y10455)	Medtr4g120950	3891	9.30215	19.1017	10.4912	19.0959	9.3075	8.28351	7.51043	8.02235	7.4676	7.12998	7.62282		418.29	203.699	370.882	203.761	418.05	0.906672	0.930849	1.06912		65.42	1.38e-13		1	1	1	1	1	1	1	1	6.75
	Medtr2g035105																							1.29	0.27		1	1.12	1.12	1.07	1.07	1.17	1.37	1.01	0.9
MtN1	Medtr6g022560																							155.48	2.08486e-138
NFR1 (AJ575248)/LYK3-HCL(AY372402)	Medtr5g086130	36.0015	7.33746	7.20705	6.99624	99.1467	548.017	3536.2	3334.74	3281.66	2369.63	2618.48	2070.51		4.90653	4.99532	5.14584	0.363113	0.0656941	0.943029	0.722083	0.79073		0.34	2.9e-13
	Medtr3g080050	63.7144	75.8271	91.41	78.1469	179.453	104.266	93.3346	119.119	67.2707	31.0138	122.109	68.6058		0.840259	0.697018	0.815316	0.355048	0.611076	1.27626	0.46103	0.561841		0.802754	0.00257102
NFR5 (AJ575255)/MtNFP (DQ496250)	Medtr5g019040	93.7023	10.302	8.99869	8.1061	55.3008	462.411	2609.72	2709.83	2635.06	1441.26	2222.46	1600.47		9.09554	10.4129	11.5595	1.69441	0.202639	1.03836	0.546955	0.720134		0.2	1.38e-17		1	0.81	0.97	1.2	1.33	1.35	1.43	0.86	0.82
	Medtr8g078300																										1	0.67	0.33	1	1	0.5	3	2.33	4.17
SYMRK (AF492655)/NORK (AJ418369)	Medtr5g030920	2567.87	34.3498	12.444	44.711	1895.18	958.487	3049.16	3400.36	2693.2	2464.97	2094.97	2588.84		74.7565	206.354	57.4326	1.35495	2.67909	1.11518	0.915257	1.23574		1.56	0.00229
POLLUX(AB162158.1) /DMI1	Medtr2g005870	203.887	9.89923	10.1855	10.2939	80.1083	106.351	17.3618	14.488	25.7026	28.1381	35.3451	35.0611		20.5962	20.0174	19.8066	2.54514	1.91711	0.834476	1.09476	0.991965		2.38	6.48e-15
CASTOR (BAD89019)	Medtr7g117580	46.0783	89.9975	74.5444	78.1034	69.0286	31.9217	16.2435	12.619	11.932	10.1393	17.7177	13.8484		0.511995	0.618132	0.589965	0.667525	1.44348	0.776865	0.849757	0.781614		1.04	0.431
NUP85(AB284835)	Medtr1g006690	72.1864	91.0097	189.343	54.8124	136.52	269.019	68.9249	69.6979	92.919	138.622	119.952	136.59		0.793173	0.381247	1.31697	0.528761	0.268332	1.01122	1.49186	1.13871		1	0.665		1	0.9	0.85	0.94	1.02	1	1.15	1.03	1.09
NUP133(AJ890251)	Medtr5g097260	272.952	213.762	280.8	125.787	298.231	290.573	101.534	139.688	107.211	122.258	183.7	174.893		1.2769	0.972051	2.16995	0.915237	0.939358	1.37578	1.14035	0.952058		0.71	0.0638		1	0.85	0.89	0.99	1.01	0.93	1.16	0.85	1
CCaMK/DMI3 (AM230793/AY496049)	Medtr8g043970	264.232	243.154	334.908	124.461	301.682	338.81	115.994	167.484	147.85	174.31	230.239	228.635		1.08669	0.788969	2.12301	0.875863	0.779883	1.4439	1.17897	0.993033		1.4	0.0036
SUNN (AY769943)/GmNARK (AY166655)/HAR1 (AJ580824)	Medtr4g070970	203.077	332.367	98.2319	374.831	786.903	191.327	5.25339	4.26472	4.59348	5.39295	4.97175	5.14281		0.611002	2.06732	0.541783	0.258071	1.06141	0.811803	1.17404	1.03441		0.69	0.322
Sickle /SKL1 (EU709495)	Medtr0041s0030	841.963	499.875	652.423	469.91	1104.91	1012.15	1192.1	1156.2	1265.9	1263.98	1207.94	1214.39		1.68435	1.29052	1.79175	0.76202	0.831856	0.969885	0.998483	1.00534		0.62	0.328		1	0.83	0.99	1.13	1.04	1.07	1.03	1.11	1.02
Astray (AB092677)
CCS52 (AF134835)	Medtr4g102510	2106.41	1132.43	783.629	448.62	601.123	1607.55	744.945	707.228	865.623	1047.26	758.653	791.997		1.86008	2.68802	4.69531	3.50412	1.31032	0.949369	1.20983	1.04395		0.84	0.894
CYCLOPS / IPD3 (EF569221)	Medtr5g026850	2447.21	6.73418	6.94264	5.94146	489.731	431.269	1629.43	1418.58	1471.75	1402.68	1408.36	1373.86		363.401	352.49	411.887	4.99705	5.67444	0.870599	0.953069	0.975503		4.91	5.31e-74
SAN1A(DQ418880)	Medtr4g087110	269.909	13.8962	37.0331	13.683	11.2162	11.1182	4.46671	4.71091	9.13399	10.1581	9.69731	9.47507		19.4232	7.28832	19.7259	24.0642	24.2763	1.05467	1.11212	0.977082		36.6	1.36e-35		1	0.2	0.2	0.11	0.22	0.67	0.3	0.39	0.33
SAN1B(DQ418879)	Medtr4g087140																							0.27	2.21e-12		1	0.87	0.69	0.94	0.87	1.29	1.2	1.25	0.79
SIN1	Medtr2g026250	11.4123	12.7744	17.7043	11.2566	10.1847	9.51228	7.12681	8.06307	7.24663	8.18312	6.99343	7.47077		0.893373	0.644606	1.01383	1.12053	1.19974	1.13137	1.12923	1.06826		6.78	1.69e-07
	Medtr4g133660	3128.37	574.378	446.287	722.884	825.322	614.619	647.744	616.264	621.864	649.507	771.053	690.68		5.44654	7.00977	4.32762	3.79048	5.08993	0.951401	1.04445	0.895762		10.5904	3.93299e-105
GmRIC1/2	Medtr2g091125																							5.17	0.00161
GmNIC1
FWL1	Medtr6g084940																							2.5	3.6e-05
NIP (AY059381 AY539750AY539749 AY605123)	Medtr8g088310
ERN1/2	Medtr7g085810	1008.2	8.45217	7.84246	13.7571	42.0665	1030.67	2989.3	4406.04	3009.78	3736.87	753.691	2939.89		119.283	128.557	73.2858	23.9668	0.978199	1.47394	1.24158	3.90066		0.89	0.373
	Medtr6g029180	39.6097	5.72015	5.43312	8.30341	195.039	664.583	2244.77	2597.22	2115.33	1766.8	692.555	1278.31		6.92459	7.29042	4.77029	0.203086	0.0596008	1.15701	0.835236	1.84579		0.18	6.72e-17		1	1.24	1.07	1.61	3.3	3.97	4.39	1.98	2.54
ERN3	Medtr8g085960																							0.09	8e-07		1	0.81	0.84	1.96	5.2	6.18	8.5	4.5	4.46
MtLIN	Medtr1g090320																							2.28	1.06e-11
MtCRE1	Medtr4g075280	498.319	392.859	598.766	280.649	498.283	567.498	190.366	201.611	187.272	146.181	237.766	226.86		1.26844	0.832243	1.7756	1.00007	0.878098	1.05907	0.780581	0.954131		0.97	0.451
MtPIN2	Medtr4g127100	75.2343	13.0266	11.6336	12.294	448.283	2420.5	5.63301	5.92333	6.24545	6.71895	5.42479	5.89664		5.77544	6.46698	6.11959	0.167828	0.0310821	1.05154	1.07582	1.08698		0.09	3.4e-31
	Medtr2g038470
NENA
RIP1	Medtr5g074860	1247.49	20.0519	50.34	16.4833	980.882	2751.57	72.0092	270.777	34.1067	532.997	41.5112	1256.03		62.2131	24.7813	75.6821	1.2718	0.453374	3.76031	15.6273	30.2576		0.11	2.38e-16
N56	Medtr1g116500	360.674	160.195	436.446	397.128	471.448	672.029	263.766	356.986	311.4	307.065	457.78	354.81		2.25147	0.826389	0.908206	0.765035	0.536694	1.35342	0.986079	0.775067		1.22	0.283
N70	Medtr3g087730																							203.01	3.61e-12		1	0.83	0.5	1.5	36	49.5	75.83	37	41.5
N93	Medtr4g113820	2103.24	56.0526	58.6483	31.9592	8701.4	1441.75	7.33258	7.44799	7.55881	13.2652	8.21437	7.87669		37.5226	35.8619	65.8102	0.241713	1.45881	1.01574	1.75493	0.958892		1.12	5.33e-05		1	1.47	1.4	0.87	1.93	0.62	0.66	0.36	0.41
NODULIN-16
NODULIN-20/Nodulin(X57247)
NODULIN-21
NODULIN-22
NODULIN-24
NODULIN-26a	Medtr8g087710	10153.3	37.4867	90.548	701.31	180.067	39.9511	7.02162	426.198	8.95736	1288.82	8.52018	1559.27		270.851	112.132	14.4776	56.3862	254.143	60.698	143.884	183.009		114.63	0
	Medtr2g017610	14.5101	117.771	43.1933	109.773	16.5536	12.5507	7.98887	8.42538	7.62914	8.26707	8.24641	7.98955		0.123206	0.335934	0.132183	0.876553	1.15612	1.05464	1.08362	0.968852		4.16758	1.53399e-05		1	1.84	1.2	1.48	1.18	0.78	0.57	0.87	0.56
NODULIN-26b
NODULIN-33	Medtr1g104610	1844.71	4081.26	1487.06	528.027	1567.94	5620.96	5990.52	4478.39	5360.21	4282.65	3927.93	3910.04		0.451995	1.24051	3.49359	1.17652	0.328184	0.74758	0.798971	0.995445		17.8	1.16e-64
MtAnn1	Medtr8g038210	5444.15	579.254	2600.57	114.735	871.713	435.275	60.553	906.566	25.2909	3603.96	38.1855	6859.47		9.39855	2.09344	47.4498	6.24535	12.5074	14.9714	142.5	179.635		3.76	1.26e-23
	Medtr3g018780	633.381	1560.06	5195.42	16.7808	240.639	1391.45	9.93737	4.93745	6.43334	50.5861	4.96206	5.37293		0.405998	0.121911	37.7444	2.63208	0.455195	0.496857	7.86312	1.0828		1.49	0.0639		1	1.05	0.96	0.86	0.73	0.74	1.03	0.86	0.91
MtAUX1-like	Medtr3g072870	101.977	2862.66	2510.45	662.415	1564.85	2277.84	59.2221	29.4745	51.8058	171.772	21.8744	25.963		0.0356232	0.040621	0.153947	0.0651673	0.0447692	0.497694	3.31569	1.18691		0.07	7.98e-30		1	0.82	0.75	0.64	0.68	0.72	0.75	0.76	0.7
Klavier	Medtr6g015265	651.357	579.01	556.116	532.044	632.737	643.026	874.731	975.164	1087.37	1118.91	1056.77	971.06		1.12495	1.17126	1.22425	1.02943	1.01296	1.11482	1.02901	0.918894		3.02	3.28e-08
LjSbtS	Medtr4g053630	8.09754	8.24033	8.23577	8.54426	27.9701	10.5139	6.45766	9.96439	5.70098	5.66135	4.87113	5.86933		0.982672	0.983216	0.947717	0.289507	0.770175	1.54303	0.993049	1.20492		0.03	2.83e-09
	Medtr5g055920																										1	3.46	3.46	2.15	3.69	4.85	7.08	7.23	7
LjCysS
MtROP10	Medtr3g078260	548.713	405.914	535.408	589.992	925.124	911.7	219.631	260.089	304.857	514.307	291.859	476.562		1.3518	1.02485	0.930035	0.593124	0.601857	1.18421	1.68704	1.63285		0.81	0.175
MtPUB1	Medtr5g083030	237.482	13.3711	18.7783	14.7437	20.1422	17.9252	148.702	509.903	196.666	821.425	183.938	613.37		17.7608	12.6466	16.1074	11.7903	13.2485	3.42903	4.17675	3.33466		1.84	1.95e-17
	Medtr3g071425
NODULIN( AF065435)/FLOT2/4	Medtr3g106420																							62.84	1.32e-14
	Medtr3g106430	1062.33	21.7272	52.0688	17.4681	293.896	78.3385	72.9143	452.677	67.3039	1252.82	86.6261	1137.18		48.894	20.4024	60.8154	3.61465	13.5608	6.20834	18.6144	13.1275		5.53496	2.02677e-24
RDN1	Medtr5g089520	196.791	194.635	274.525	44.7079	174.676	249.831	27.3538	26.1515	24.9698	22.9329	21.5908	27.8787		1.01108	0.716842	4.40171	1.12661	0.787696	0.956046	0.918425	1.29123		0.72	0.845
RDN2	Medtr8g039290	644.011	313.744	647.169	236.974	968.402	1963.92	2887.99	2751.27	3052.84	2773.19	1228.67	1276.6		2.05266	0.99512	2.71764	0.665024	0.327921	0.952659	0.908397	1.03901		0.62	0.000995		1	3	2	7.33	43.67	37	38.33	19	18.67
RDN3A	Medtr1g012920	1927.72	1854.72	2630.78	818.585	4634.77	3390.16	5939.54	6487.83	5214.14	3949.27	4859.5	4346.87		1.03936	0.732756	2.35494	0.415926	0.568622	1.09231	0.757415	0.89451		0.58	2.13e-06
NMNa	Medtr5g005290	14.893	7.11675	6.89049	8.54001	7.10697	7.93326	7.64502	216.338	9.27749	276.45	6.60554	160.003		2.09267	2.16138	1.74391	2.09555	1.87729	28.2979	29.7979	24.2225		3.07	0.465
ENOD11	Medtr3g415670	3806.72	17.8891	18.2269	17.4475	37.9426	31.2672	6.95422	877.099	21.2242	2651.74	9.07394	4337.98		212.796	208.852	218.181	100.328	121.748	126.125	124.939	478.07		449.36	1.9e-217		1	1.67	1	1	43.17	67	280	460.67	660
LjCHC1	Medtr5g082900	3722.45	1786.37	2729.42	2118.65	4618.09	3695.27	2100.9	2057.54	2061.21	2223.14	2554	2572.16		2.08381	1.36382	1.75699	0.806058	1.00736	0.979361	1.07856	1.00711		1.14	1
	Medtr3g070940	1464.81	1060.19	1682.76	997.555	2576.35	3370.21	2285.61	2137.39	2487.37	2481.94	1823.94	1763.57		1.38165	0.870481	1.4684	0.56856	0.434635	0.935151	0.997817	0.966901		0.66	1.68e-05
LjCHC2	Medtr3g070940																							0.66	1.68e-05
	Medtr5g082900	3722.45	1786.37	2729.42	2118.65	4618.09	3695.27	2100.9	2057.54	2061.21	2223.14	2554	2572.16		2.08381	1.36382	1.75699	0.806058	1.00736	0.979361	1.07856	1.00711		1.14	1
	Medtr3g464720																							0.125349	1.30545e-08		1	0.9	0.98	1.03	0.99	1.01	0.86	0.89	0.9
NPL
MtNramp1	Medtr3g088460	4406.09	140.682	12.5768	15.4663	11721.2	11.1711	12.1271	9.65683	64.4073	13.0426	110.031	422.836		31.3195	350.335	284.883	0.375908	394.419	0.796302	0.202502	3.84288		0.42	0.144		1	0.91	1.23	0.79	1.15	0.39	0.92	0.93	6.44
KAPP	Medtr5g005810	471.631	353.767	248.526	183.1	342.477	327.212	389.54	355.338	387.232	391.088	508.439	520.154		1.33317	1.89771	2.57581	1.37712	1.44136	0.912199	1.00996	1.02304		2.05	0.00222
ROP9	Medtr5g022600	1721.87	1997.55	2708.46	1935.38	1672.81	1867.46	1021.35	988.834	1028.2	1317.17	1049.8	1249.73		0.861991	0.635738	0.889681	1.02933	0.922038	0.968164	1.28104	1.19045		1.12	0.0588
	Medtr8g075240	2466.86	2710.9	2747.29	1314.07	2608.59	3849.33	2497.07	2324.82	2418.05	2555.28	1797.65	1934.55		0.909978	0.897925	1.87727	0.945668	0.640854	0.931019	1.05675	1.07615		0.7	0.421
	Medtr4g073250	1289.64	1581.24	1422.95	1203.86	1399.41	1106.14	1379.77	1425.74	1265.97	1119.48	2052.64	1666.65		0.815588	0.906314	1.07125	0.92156	1.16589	1.03332	0.884286	0.811954		0.887851	1
EPR 3	Medtr5g033490	126.497	12.102	10.6664	13.4641	14.6355	16.3034	9.10668	115.685	7.92663	177.37	7.23226	279.082		10.4526	11.8594	9.39513	8.64316	7.75893	12.7033	22.3765	38.5885		0.93	0.569		1	0.93	1.01	1.37	6.12	10.74	12.17	7.78	8.24
NNC1	Medtr4g061200	22.1821	20.6847	14.9916	22.9944	49.5328	150	311.062	312.28	268.51	175.452	209.264	174.38		1.07239	1.47964	0.964674	0.447826	0.147881	1.00392	0.653428	0.833301		0.72	0.638
	Medtr2g093060	162.074	614.693	26.29	1115.6	1252.65	2747.88	5419.78	4786.47	5444.61	5437.64	5354.84	5256.78		0.263667	6.16485	0.14528	0.129385	0.0589815	0.883148	0.99872	0.981688		1.28839	0.0391583
	Medtr7g100590	28.6242	65.5814	37.7842	30.6842	23.6661	17.0823	8.16167	7.33818	9.71654	7.86466	8.14152	8.91749		0.436468	0.757571	0.932864	1.2095	1.67566	0.899103	0.80941	1.09531		0.259244	2.02971e-05
SINA1	Medtr1g008120	626.656	845.235	767.034	559.643	891.235	921.08	933.846	975.156	989.115	1025.03	976.508	930.08		0.741399	0.816986	1.11974	0.703132	0.680349	1.04424	1.03631	0.952455		1.04	0.595
	Medtr3g091510	444.853	608.468	642.14	281.604	927.567	564.107	330.703	350.62	357.667	356.61	416.565	393.58		0.731103	0.692766	1.57971	0.479591	0.788597	1.06023	0.997045	0.944823		2.07	4.61e-08
RabA2	Medtr4g064897	1080.38	723.488	1494.14	537.327	1511.25	1891.53	1323.77	1426.19	1452.42	1486.24	1112.84	1089.64		1.49329	0.723078	2.01066	0.714892	0.571167	1.07737	1.02329	0.979152		1.46	0.921

## Sheet: common bean expression
Gene name	Gene ID	Tissue expression pattern (O’Rourke et al, 2014)							Fold change of nodule to other tissue (>2 fold change are highlight with green color)
		Nodule	Flower	Green Pod	Leaf	Root	Root Tip		Nodule /Flower	Nodule/Pod	Nodule/Leaf	Nodule/Root	nodule /Root tip
ENOD8 (AF064775)	Phvul.008G162300	1	2	1	5	4	0		0.5	1	0.2	0.25	-
MtENOD16 (X99466)/GmENOD55-1
MtENOD20 (X99467)/GmENOD55-2/N315	Phvul.003G155600	4471	0	0	2	4	1		-	-	2235.5	1117.75	4471
NOD26 (AY605123)	Phvul.010G160200	0	4	2	0	0	0		0	0	-	-	-
	Phvul.005G182500	4	9	1	4	6	11		0.444444	4	1	0.666667	0.363636
ENOD40	Phvul.002G064200	429	3	2	8	15	3		143	214.5	53.625	28.6	143
NodE27 (X03979)
NOD35 (D86930)	Phvul.007G234300	3048	27	3	19	177	246		112.889	1016	160.421	17.2203	12.3902
NOD100 (AF030231)	Phvul.009G223800	70	58	14	13	371	224		1.2069	5	5.38462	0.188679	0.3125
	Phvul.003G127500	1635	176	36	38	1154	479		9.28977	45.4167	43.0263	1.41681	3.41336
EFD	Phvul.009G089300	8	2	1	17	17	68		4	8	0.470588	0.470588	0.117647
	Phvul.001G046900	0	1	0	1	1	8		0	-	0	0	0
	Phvul.005G180600	1	0	0	1	2	0		-	-	1	0.5	-
NF-YA1/2	Phvul.007G267100	19	0	0	0	0	0		-	-	-	-	-
	Phvul.001G196800	165	3	1	1	18	2		55	165	165	9.16667	82.5
NF-YB1
NF-YC1/2	Phvul.006G093200	42	54	10	38	40	31		0.777778	4.2	1.10526	1.05	1.35484
	Phvul.007G181400	0	1	0	0	0	0		0	-	-	-	-
NIN (AJ238956)	Phvul.008G291800	116	0	0	0	1	0		-	-	-	116	-
	Phvul.009G011200	9	3	1	3	11	10		3	9	3	0.818182	0.9
NIN2 (CAE30325)	Phvul.011G052100	56	0	0	4	1	0		-	-	14	56	-
	Phvul.005G155100	4	2	0	2	4	2		2	-	2	1	2
NSP1 (ABK35066)	Phvul.010G129400	3	0	0	0	4	5		-	-	-	0.75	0.6
NSP2 (ABG49438)	Phvul.009G122700	7	1	0	0	1	1		7	-	-	7	7
MtN6 (AJ133118)	Phvul.007G152500	20	6	3	12	10	14		3.33333	6.66667	1.66667	2	1.42857
NODULIN-6L (AF434718)	Phvul.007G152300	449	0	0	0	15	4		-	-	-	29.9333	112.25
MtN13 (Y10455)	Phvul.003G109100	628	56	12	41	7781	861		11.2143	52.3333	15.3171	0.0807094	0.729384
	Phvul.009G253000	2	14	3	27	27	0		0.142857	0.666667	0.0740741	0.0740741	-
MtN1
NFR1 (AJ575248)/LYK3-HCL(AY372402)	Phvul.008G211100	1	0	0	0	1	0		-	-	-	1	-
	Phvul.006G006700	44	7	3	8	42	11		6.28571	14.6667	5.5	1.04762	4
NFR5 (AJ575255)/MtNFP (DQ496250)	Phvul.002G025500	1	0	0	0	2	1		-	-	-	0.5	1
SYMRK (AF492655)/NORK (AJ418369)	Phvul.002G143400	38	0	0	0	41	5		-	-	-	0.926829	7.6
POLLUX(AB162158.1) /DMI1	Phvul.006G218700	8	6	2	3	5	10		1.33333	4	2.66667	1.6	0.8
CASTOR (BAD89019)	Phvul.009G263100	11	7	3	7	9	9		1.57143	3.66667	1.57143	1.22222	1.22222
NUP85(AB284835)	Phvul.001G074000	3	12	4	13	8	20		0.25	0.75	0.230769	0.375	0.15
NUP133(AJ890251)	Phvul.008G284900	2	3	2	3	3	4		0.666667	1	0.666667	0.666667	0.5
CCaMK/DMI3 (AM230793/AY496049)	Phvul.011G186900	12	0	0	0	16	4		-	-	-	0.75	3
SUNN (AY769943)/GmNARK (AY166655)/HAR1 (AJ580824)	Phvul.011G042000	9	12	1	2	14	1		0.75	9	4.5	0.642857	9
Sickle /SKL1 (EU709495)
Astray (AB092677)
CCS52 (AF134835)	Phvul.003G213700	8	8	1	6	11	16		1	8	1.33333	0.727273	0.5
	Phvul.002G153000	2	7	3	6	3	6		0.285714	0.666667	0.333333	0.666667	0.333333
CYCLOPS / IPD3 (EF569221)	Phvul.002G128600	100	1	0	0	15	5		100	-	-	6.66667	20
SAN1A(DQ418880)	Phvul.003G293200	10	20	1	9	0	2		0.5	10	1.11111	-	5
	Phvul.003G011900	2	8	1	8	5	8		0.25	2	0.25	0.4	0.25
SAN1B(DQ418879)	Phvul.003G293200	10	20	1	9	0	2		0.5	10	1.11111	-	5
	Phvul.003G011900	2	8	1	8	5	8		0.25	2	0.25	0.4	0.25
SIN1	Phvul.003G085000	57	9	2	105	51	54		6.33333	28.5	0.542857	1.11765	1.05556
	Phvul.006G141700	40	3	1	85	28	20		13.3333	40	0.470588	1.42857	2
	Phvul.008G286000	6	6	2	16	24	20		1	3	0.375	0.25	0.3
GmRIC1/2	Phvul.005G096900	0	0	0	0	1	0		-	-	-	0	-
	Phvul.011G135900	5	0	0	0	0	0		-	-	-	-	-
GmNIC1	Phvul.005G097000	11	0	0	0	1	0		-	-	-	11	-
FWL1
NIP (AY059381 AY539750AY539749 AY605123)
ERN1/2	Phvul.001G111800	4	0	0	0	2	1		-	-	-	2	4
	Phvul.004G081200	0	0	0	0	2	0		-	-	-	0	-
ERN3	Phvul.002G237300	0	0	0	0	0	0		-	-	-	-	-
MtLIN	Phvul.007G136300	41	1	0	0	12	2		41	-	-	3.41667	20.5
MtCRE1	Phvul.011G027100	12	13	5	17	18	41		0.923077	2.4	0.705882	0.666667	0.292683
MtPIN2	Phvul.003G139600	1	0	0	0	11	37		-	-	-	0.0909091	0.027027
	Phvul.009G234000	0	0	0	0	0	0		-	-	-	-	-
NENA	Phvul.002G163300	5	10	3	8	7	14		0.5	1.66667	0.625	0.714286	0.357143
RIP1	Phvul.008G249700	28	4	8	2	266	73		7	3.5	14	0.105263	0.383562
	Phvul.006G075800	1	0	0	0	10	1		-	-	-	0.1	1
N56	Phvul.007G004600	72	37	13	46	15	30		1.94595	5.53846	1.56522	4.8	2.4
N70	Phvul.001G250800	74	0	0	0	0	0		-	-	-	-	-
	Phvul.009G028400	1	21	4	2	1	0		0.047619	0.25	0.5	1	-
	Phvul.008G170700	0	2	0	0	1	0		0	-	-	0	-
N93	Phvul.009G198400	231	0	0	0	1	0		-	-	-	231	-
	Phvul.003G162200	14	2	1	3	166	142		7	14	4.66667	0.0843373	0.0985915
NODULIN-16
NODULIN-20/Nodulin(X57247)
NODULIN-21
NODULIN-22
NODULIN-24
NODULIN-26a	Phvul.002G242200	1	1	0	1	1	0		1	-	1	1	-
	Phvul.006G171000	5	31	3	43	17	0		0.16129	1.66667	0.116279	0.294118	-
NODULIN-26b
NODULIN-33	Phvul.007G056000	1712	123	2	227	480	162		13.9187	856	7.54185	3.56667	10.5679
MtAnn1	Phvul.011G209300	179	371	130	74	208	267		0.48248	1.37692	2.41892	0.860577	0.670412
	Phvul.005G030100	153	2	3	0	22	163		76.5	51	-	6.95455	0.93865
MtAUX1-like	Phvul.009G122200	5	27	8	8	75	172		0.185185	0.625	0.625	0.0666667	0.0290698
Klavier
LjSbtS	Phvul.011G092600	1	0	0	0	11	0		-	-	-	0.0909091	-
LjCysS	Phvul.011G081100	0	0	0	0	0	0		-	-	-	-	-
MtROP10	Phvul.009G180800	8	12	4	11	4	2		0.666667	2	0.727273	2	4
	Phvul.003G197900	0	4	1	9	1	1		0	0	0	0	0
MtPUB1	Phvul.008G222100	4	0	0	0	1	0		-	-	-	4	-
NODULIN( AF065435)/FLOT2/4	Phvul.009G090700	3	4	0	0	0	0		0.75	-	-	-	-
RDN1	Phvul.008G201100	5	4	2	7	13	15		1.25	2.5	0.714286	0.384615	0.333333
	Phvul.006G014000	1	0	0	0	1	1		-	-	-	1	1
RDN2	Phvul.011G206200	7	13	4	8	27	44		0.538462	1.75	0.875	0.259259	0.159091
RDN3A	Phvul.001G047600	14	23	7	21	53	48		0.608696	2	0.666667	0.264151	0.291667
NMNa
ENOD11
LjCHC1	Phvul.008G222800	35	39	18	41	60	76		0.897436	1.94444	0.853659	0.583333	0.460526
	Phvul.001G244300	18	21	12	22	37	66		0.857143	1.5	0.818182	0.486486	0.272727
LjCHC2	Phvul.008G222800	35	39	18	41	60	76		0.897436	1.94444	0.853659	0.583333	0.460526
	Phvul.001G244300	18	21	12	22	37	66		0.857143	1.5	0.818182	0.486486	0.272727
NPL
MtNramp1	Phvul.009G127900	2	1	1	0	3	1		2	2	-	0.666667	2
KAPP	Phvul.002G047600	10	6	2	6	15	14		1.66667	5	1.66667	0.666667	0.714286
ROP9	Phvul.002G106600	38	121	26	85	66	122		0.31405	1.46154	0.447059	0.575758	0.311475
	Phvul.003G265200	1	11	1	4	3	1		0.0909091	1	0.25	0.333333	1
	Phvul.011G035400	18	37	9	62	49	48		0.486486	2	0.290323	0.367347	0.375
EPR 3	Phvul.002G059500	2	0	0	0	0	0		-	-	-	-	-
	Phvul.003G063700	0	0	0	0	0	1		-	-	-	-	0
NNC1	Phvul.011G071100	30	9	3	19	65	29		3.33333	10	1.57895	0.461538	1.03448
	Phvul.005G138300	19	4	0	20	168	78		4.75	-	0.95	0.113095	0.24359
SINA1	Phvul.009G052500	18	10	2	10	25	18		1.8	9	1.8	0.72	1
RabA2	Phvul.011G061100	164	72	13	224	476	207		2.27778	12.6154	0.732143	0.344538	0.792271

## Sheet: lotus expression
Gene name	Gene ID	Tissue expression pattern (Verdier et al, 2013)							Fold change of nodule to other tissue (>2 fold change are highlight with green color)
		Nodule	Flower	Green Pod	Leaf	Root	Root Tip		Nodule /Flower	Nodule/Pod	Nodule/Leaf	Nodule/Root	nodule /Root tip
ENOD8 (AF064775)
MtENOD16 (X99466)/GmENOD55-1	chr4.CM0179.190.r2.m	11262.5	14.8835	17.0312	17.7853	15.2659	16.2169		756.71	661.286	633.248	737.755	694.492
	LjT06N06.290.r2.d	16766.3	14.3529	19.1755	16.807	19.5509	18.5651		1168.15	874.361	997.578	857.572	903.109
MtENOD20 (X99467)/GmENOD55-2/N315	chr4.CM0179.190.r2.m	11262.5	14.8835	17.0312	17.7853	15.2659	16.2169		756.71	661.286	633.248	737.755	694.492
	LjT06N06.290.r2.d	16766.3	14.3529	19.1755	16.807	19.5509	18.5651		1168.15	874.361	997.578	857.572	903.109
NOD26 (AY605123)
ENOD40
NodE27 (X03979)
NOD35 (D86930)	chr6.CM0553.330.r2.d	4895.58	1482.89	1733.07	694.719	2234.98	2409.64		3.30138	2.8248	7.04685	2.19044	2.03166
NOD100 (AF030231)	chr6.CM0013.460.r2.m	4993.56	4656.96	1304.55	2259.61	10185.1	3628.63		1.07228	3.8278	2.20992	0.490281	1.37616
	chr4.CM0006.540.r2.m	9176.41	1485.53	567.609	221.44	6327.34	1177.73		6.1772	16.1668	41.4397	1.45028	7.79161
EFD	chr1.CM0498.40.r2.d	1105.64	52.2584	38.9496	94.3781	359.778	105.618		21.1572	28.3864	11.715	3.07312	10.4683
NF-YA1/2	chr5.CM0571.340.r2.m	2285.51	11.4827	13.8437	16.6396	14.8778	13.9005		199.039	165.094	137.354	153.619	164.419
	chr1.CM0029.540.r2.m
NF-YB1	LjSGA_022269.1	519.918	10.7993	10.4728	11.7233	12.4663	12.6122		48.1437	49.6446	44.3491	41.7059	41.2234
NF-YC1/2	chr1.CM0544.520.r2.d	1184.29	1115.63	3140.59	577.731	719.287	421.703		1.06154	0.377092	2.0499	1.64648	2.80835
NIN (AJ238956)	chr2.CM0102.250.r2.m	875.351	12.3612	11.4287	11.5158	13.2462	14.7864		70.8144	76.5924	76.013	66.0832	59.1997
	chr1.CM0178.280.r2.m	463.766	83.8866	171.809	152.795	317.062	700.696		5.52849	2.69931	3.03522	1.4627	0.661865
NIN2 (CAE30325)	chr3.CM0106.760.r2.m	97.5257	55.2462	43.5707	51.5124	48.15	54.7288		1.76529	2.23833	1.89325	2.02546	1.78198
	chr3.CM0091.230.r2.m	2306.61	109.487	74.6196	113.503	114.668	96.5375		21.0674	30.9116	20.322	20.1156	23.8934
NSP1 (ABK35066)	chr3.CM0416.1260.r2.d	146.6	27.3272	23.1079	32.4325	218.028	211.787		5.36462	6.34415	4.52016	0.672391	0.692205
NSP2 (ABG49438)	chr1.CM1976.90.r2.m	47.4039	41.8207	48.1488	58.7374	55.8154	98.6298		1.1335	0.984529	0.807048	0.849298	0.480625
MtN6 (AJ133118)	chr5.CM1077.410.r2.m	148.782	242.253	264.54	435.231	268.879	391.183		0.61416	0.562418	0.341846	0.553342	0.380339
NODULIN-6L (AF434718)	chr5.CM1077.410.r2.m	148.782	242.253	264.54	435.231	268.879	391.183		0.61416	0.562418	0.341846	0.553342	0.380339
MtN13 (Y10455)
MtN1
NFR1 (AJ575248)/LYK3-HCL(AY372402)	chr2.CM0545.250.r2.m	20.4169	17.1523	20.094	19.3196	27.2564	49.6532		1.19033	1.01607	1.0568	0.749068	0.41119
	chr6.CM0041.460.r2.a	21.451	21.8997	19.615	19.5653	18.5758	16.5478		0.979511	1.0936	1.09638	1.15478	1.29631
	chr2.CM0826.330.r2.m	23.9584	49.2155	89.0239	36.2469	195.838	554.052		0.486806	0.269123	0.660978	0.122338	0.0432422
NFR5 (AJ575255)/MtNFP (DQ496250)	chr2.CM0323.400.r2.d (AJ575255)	33.1334	34.8086	32.7545	37.9632	128.559	506.204		0.951874	1.01157	0.872777	0.257729	0.0654546
	chr4.CM0165.270.r2.d	18.7037	15.9794	18.6649	21.695	22.8825	24.1618		1.17049	1.00208	0.86212	0.81738	0.774102
SYMRK (AF492655)/NORK (AJ418369)	chr2.CM0177.340.r2.m (SYMRK)	218.76	12.2082	24.8264	11.8081	748.896	448.337		17.9191	8.81159	18.5263	0.29211	0.487937
POLLUX(AB162158.1) /DMI1	chr6.CM0508.260.r2.m (POLLUX)	784.028	370	139.995	120.263	155.725	209.256		2.11899	5.6004	6.51928	5.0347	3.74674
CASTOR (BAD89019)	chr1.CM0105.1940.r2.m (CASTOR)	256.665	353.436	320.19	305.15	188.692	199.921		0.726199	0.801602	0.841111	1.36023	1.28383
NUP85(AB284835)	chr1.CM0171.120.r2.m	40.4836	49.6407	25.0522	37.5047	66.174	92.053		0.815532	1.61597	1.07943	0.611775	0.439786
NUP133(AJ890251)	chr2.CM0191.150.r2.m	42.2314	44.1552	27.7587	62.8215	108.319	78.2938		0.956431	1.52138	0.672244	0.38988	0.539396
CCaMK/DMI3 (AM230793/AY496049)	chr3.LjT02O17.60.r2.m	751.691	21.5883	24.8719	19.558	398.373	252.34		34.8194	30.2225	38.4339	1.8869	2.97888
SUNN (AY769943)/GmNARK (AY166655)/HAR1 (AJ580824)	chr3.CM0091.1690.r2.m	120.723	159.55	50.6204	614.311	529.203	119.625		0.756647	2.38487	0.196518	0.228122	1.00918
Sickle /SKL1 (EU709495)
Astray (AB092677)	chr6.CM0085.250.r2.d	181.171	726.032	437.475	307.835	213.974	191.992		0.249536	0.414129	0.588533	0.846696	0.943638
	chr6.CM0085.130.r2.m
CCS52 (AF134835)	chr4.CM0126.590.r2.m	538.134	129.55	118.682	168.827	278.664	305.538		4.15387	4.53425	3.18749	1.93112	1.76127
	chr2.CM0021.2860.r2.m	88.3738	72.4437	66.4852	44.8452	162.1	103.592		1.2199	1.32923	1.97064	0.545181	0.853095
CYCLOPS / IPD3 (EF569221)	chr2.CM0803.150.r2.m	4682.43	21.8732	110.747	21.3916	514.906	466.558		214.072	42.2804	218.891	9.09376	10.0361
SAN1A(DQ418880)
SAN1B(DQ418879)
SIN1	chr4.CM0288.500.r2.m	367.632	484.221	520.265	518.387	494.362	1037.77		0.759224	0.706625	0.709184	0.743649	0.354252
	chr6.CM0367.30.r2.m	655.466	94.4427	116.59	311.603	244.374	307.221		6.94036	5.62197	2.10353	2.68222	2.13353
GmRIC1/2	chr3.CM2103.25.r2.a
GmNIC1
FWL1
NIP (AY059381 AY539750AY539749 AY605123)
ERN1/2	chr1.CM0104.2670.r2.m	261.425	35.0311	31.2545	33.8993	107.666	205.978		7.46265	8.3644	7.71181	2.42811	1.26919
ERN3	chr4.CM0046.750.r2.a	17.6277	16.7238	19.3098	19.381	71.2691	96.2716		1.05405	0.912889	0.909535	0.24734	0.183104
MtLIN	chr5.CM0909.400.r2.m	30.6211	12.7554	13.2139	12.6413	53.4688	28.2181		2.40064	2.31734	2.42231	0.572691	1.08516
MtCRE1	chr3.CM0135.880.r2.a	696.431	411.21	843.78	280.788	470.897	577.567		1.69361	0.82537	2.48027	1.47895	1.2058
MtPIN2	chr4.CM0244.800.r2.m	37.2063	41.1686	89.3339	36.1552	610.498	1560.91		0.903754	0.416486	1.02907	0.0609442	0.0238363
NENA	chr2.CM0060.240.r2.a	775.609	532.029	770.208	298.891	535.922	466.885		1.45783	1.00701	2.59496	1.44724	1.66124
RIP1
N56	chr5.CM0492.390.r2.m	522.236	586.531	541.163	1576.06	783.701	583.581		0.890381	0.965025	0.331355	0.666371	0.894882
N70
N93
NODULIN-16
NODULIN-20/Nodulin(X57247)
NODULIN-21
NODULIN-22
NODULIN-24
NODULIN-26a	chr4.CM0046.1610.r2.m	153.942	16.6912	21.2068	18.5245	19.1942	22.3599		9.22294	7.25909	8.31018	8.02024	6.88474
	chr6.CM0118.710.r2.m	29.114	1189.53	25.8368	49.1943	33.539	16.9582		0.0244752	1.12684	0.591817	0.868064	1.71681
NODULIN-26b
NODULIN-33	chr5.CM0200.1350.r2.d	283.344	1248.96	787.902	60.5149	534.622	1233.82		0.226864	0.359618	4.68222	0.529989	0.229648
MtAnn1
MtAUX1-like
Klavier	chr1.CM0410.370.r2.m	345.158	301.125	380.061	633.216	573.954	524.22		1.14623	0.908165	0.545087	0.601369	0.658422
LjSbtS	chr3.CM1144.130.r2.m	20.5189	17.6368	19.9042	15.5878	22.264	21.1488		1.16341	1.03088	1.31634	0.921618	0.970216
LjCysS	chr3.CM0649.310.r2.d	10.9072	9.59417	9.97376	10.2664	10.1968	12.2136		1.13686	1.09359	1.06242	1.06967	0.893037
MtROP10	chr1.CM0166.830.r2.m	413.611	520.904	659.117	527.715	454.426	246.936		0.794025	0.627523	0.783777	0.910183	1.67497
MtPUB1	chr2.CM0002.630.r2.m	23.2831	23.4768	20.9459	27.0422	40.959	40.3289		0.991749	1.11158	0.860991	0.568449	0.57733
	chr6.LjB02K20.60.r2.m	29.5331	32.2289	45.3752	29.0214	55.462	74.1784		0.916355	0.650864	1.01763	0.532493	0.398136
NODULIN( AF065435)/FLOT2/4
RDN1	chr2.CM0308.600.r2.d	347.049	126.038	181.51	86.9482	316.217	269.579		2.75353	1.91201	3.99145	1.0975	1.28737
RDN2
RDN3A
NMNa
ENOD11
LjCHC1	chr2.CM0002.400.r2.m	162.698	123.523	38.3573	461.714	703.958	241.973		1.31715	4.24164	0.352378	0.231119	0.672381
LjCHC2	chr6.CM0302.70.r2.m	64.3448	45.2457	24.8841	130.38	288.299	102.072		1.42212	2.58578	0.493517	0.223188	0.630386
NPL	LjSGA_015164.1	30.9739	18.8136	22.7612	19.9417	18.3454	21.4825		1.64636	1.36082	1.55322	1.68837	1.44182
	LjT15A10.30.r2.a	22.7238	29.4932	66.0056	54.8614	196.24	1095.79		0.770476	0.344271	0.414204	0.115796	0.0207374
MtNramp1	chr1.CM0181.130.r2.d	106.645	91.9139	69.6257	47.5855	297.714	84.8419		1.16027	1.53169	2.24112	0.358213	1.25699
KAPP	chr1.CM0088.1120.r2.a	584.765	383.883	995.455	276.295	362.35	503.05		1.52329	0.587435	2.11645	1.61381	1.16244
ROP9	chr2.CM0272.860.r2.m (ROP6)	1448.63	2422.3	1865.57	2084.47	875.96	880.442		0.598039	0.776508	0.694963	1.65376	1.64534
EPR 3	chr2.CM0008.630.r2.m	236.432	15.7431	15.2839	15.2772	17.1619	16.7141		15.0181	15.4694	15.4761	13.7766	14.1457
NNC1	chr3.CM0616.90.r2.d	144.078	869.735	113.21	192.386	258.862	124.149		0.165657	1.27266	0.748901	0.556582	1.16052
	chr1.CM0012.570.r2.a	31.8104	21.9859	28.5573	28.0417	25.4341	17.019		1.44685	1.11391	1.1344	1.2507	1.86911
SINA1
RabA2	chr3.CM0792.300.r2.d	1323.2	663.138	680.337	511.633	1686.67	2241.4		1.99536	1.94492	2.58623	0.784504	0.590345
