# Supplementary material for: Comprehensive Comparative Genomic and Transcriptomic Analyses of the Legume Genes Controlling the Nodulation Process
Source: Front Plant Sci. 2016 Jan 29;7:34. doi: 10.3389/fpls.2016.00034 (PMC4732000; doi:10.3389/fpls.2016.00034)
Supplement: Supplementary file 3 [file Table3.XLSX]

## Sheet: Root hair inducible
Supplemental Table 3. G. max, M. truncatula, P. vulgaris and L. japonicus paralogous and orthologous genes induced in root hairs upon rhizobia inoculation and/or specifically in nodules. The genes highlighted in red are induced in root hair cells in response to rhizobial infection and/or in nodules. Those in black are not differentially expressed during nodulation (see Figure 4A and B).
Species	Number	Orthologous groups	G.max v9 Gene ID	M.truncatula Gene ID
G. max	21	NOD26 (AY605123)	Glyma15g00620 Glyma07g03030 Glyma13g44681 Glyma08g23230	Medtr4g006730 Medtr2g104940
		CASTOR (BAD89019)	Glyma03G42520 Glyma19G45310	Medtr7g117580
		NODULIN-6I (AF434718)	Glyma10g06810 Glyma13g20990	Medtr1g062650
		ENOD16 (X99466)	Glyma02g36580 Glyma17g08110	Medtr4g130780
		N70	Glyma18g02230 Glyma08g14700 Glyma06g11150 Glyma04g11582 Glyma13g02080 Glyma11g36220 Glyma14g34210	Medtr3g087730
		GmNIC1	Glyma12g33660
		NODULIN-21	Glyma05g25010
		MtCRE1	Glyma11g10490 Glyma12g02800	Medtr4g075280
		SUNN (AY769943)/GmNARK (AY166655)/HAR1 (AJ580824)	Glyma12g04390 Glyma11g12186	Medtr4g070970
		SIN1	Glyma17g01150 Glyma07g39650 Glyma09g01440 Glyma15g12320 Glyma02g47640 Glyma14g01020 Glyma02g46730	Medtr2g026250 Medtr4g133660
		ENOD20 (X99467)/N315	Glyma02g36580 Glyma17g08110	Glyma02g36580 Glyma17g08110
		MtN13 (Y10455)	Glyma07g37240 Glyma17g03340 Glyma09g04510 Glyma15g15590	Medtr4g120950 Medtr2g035105
		N93	Glyma06g24760 Glyma05g08400 Glyma17g12610	Medtr4g113820
		LjSbtS	Glyma12g09290 Glyma11g19130	Medtr8g069785
		ENOD40	Glyma01g03470 Glyma02g04180 Glyma08g39210	Medtr8g069785
		NFR5 (AJ575255)/MtNFP (DQ496250)	Glyma11g06740 Glyma01g38560	Medtr5g019040 Medtr8g078300
		CCS52 (AF134835)	Glyma17g14220 Glyma05g03710 Glyma01g42380 Glyma11g02990	Medtr4g102510
		FWL1	Glyma09g31910	Medtr6g084940
		RDN1	Glyma02g44810 Glyma14g03930 Glyma20g08020 Glyma07g35891	Medtr5g089520
		NSP2 (ABG49438)	Glyma04g43090 Glyma13g02840 Glyma06g11610	Medtr3g072710 Medtr5g058860
		NIN2 (CAE30325)	Glyma12g05390 Glyma11g13390 Glyma13g42160 Glyma15g03225	Medtr2g099350 Medtr4g068000
M. truncatula/ G. max	11	NOD100 (AF030231)	Glyma15g20180 Glyma09g08550 Glyma17g05067 Glyma13g17421	Medtr2g044070 Medtr4g124660
		NMNa	Glyma01g45280	Medtr5g005290
		RIP1	Glyma14g38170 Glyma02g40020 Glyma18g06220	Medtr5g074860
		MtPUB1	Glyma02g43190	Medtr5g083030 Medtr3g071425
		NODULIN-26a	Glyma08g12650 Glyma05g29500 Glyma13g29690 Glyma15g09370	Medtr8g087710 Medtr2g017610
		NIN (AJ238956)	Glyma14g00470 Glyma02g48080 Glyma04g01910 Glyma06g02030	Medtr5g099060 Medtr3g115400
		NODULIN( AF065435)/FLOT2/4	Glyma04g06830 Glyma06g06930	Medtr3g106420 Medtr3g106430
		NSP1 (ABK35066)	Glyma07g04430 Glyma16g01020	Medtr8g020840
		MtNramp1	Glyma06g12190	Medtr3g088460
		NF-YA1/2	Glyma10g10240 Glyma02g35190 Glyma19g38800 Glyma03g36140	Medtr1g056530 Medtr7g106450
		ERN1/2	Glyma16g04410 Glyma19g29000 Glyma16g27040 Glyma02g02080	Medtr7g085810 Medtr6g029180
M .truncatula	5	MtAnn1	Glyma15g38040 Glyma13g26990	Medtr8g038210 Medtr3g018780
		MtAUX1-like	Glyma04g43150 Glyma06g11540	Medtr3g072870
		MtN6 (AJ133118)	Glyma10g06820 Glyma13g20990	Medtr1g062710
		ENOD11		Medtr3g415670
		EPR3	Glyma01g03321 Glyma08g39070	Medtr5g033490

## Sheet: Nodule preferential
Species	Number	Orthologous groups	G.max v9 Gene ID	M. truncatula Gene ID	P. vulgaris Gene ID	L. japonicus Gene ID
P. vulgaris/ L. japonicus/ M. truncatula/ G. max	4	ENOD20(X99467)/N315	Glyma02g36580 Glyma17g08110	Medtr4g130800	Phvul.003G155600	chr4.CM0179.190.r2.m LjT06N06.290.r2.d
		NIN(AJ238956)	Glyma14g00470 Glyma02g48080 Glyma04g01910 Glyma06g02030	Medtr5g099060 Medtr3g115400	Phvul.008G291800 Phvul.009G011200	chr2.CM0102.250.r2.m chr1.CM0178.280.r2.m
		NF-YA1/2	Glyma10g10240 Glyma02g35190 Glyma19g38800 Glyma03g36140	Medtr1g056530 Medtr7g106450	Phvul.007G267100 Phvul.001G196800	chr5.CM0571.340.r2.m chr1.CM0029.540.r2.m
		NIN2(CAE30325)	Glyma12g05390 Glyma11g13390 Glyma13g42160 Glyma15g03225	Medtr2g099350 Medtr4g068000	Phvul.011G052100 Phvul.005G155100	chr3.CM0106.760.r2.m chr3.CM0091.230.r2.m
L. japonicus/ M. truncatula/ G. max	2	NODULIN-26a	Glyma08g12650 Glyma05g29500 Glyma13g29690 Glyma15g09370	Medtr8g087710 Medtr2g017610	Medtr8g087710 Medtr2g017610	chr4.CM0046.1610.r2.m chr6.CM0118.710.r2.m
		ENOD16(X99466)	Glyma02g36580 Glyma17g08110	Medtr4g130780	Medtr4g130780	chr4.CM0179.190.r2.m LjT06N06.290.r2.d
P. vulgaris/ L. japonicus/ G. max	1	NOD35(D86930)	Glyma10g23790 Glyma20g17440	Medtr1g048370	Phvul.007G234300	chr6.CM0553.330.r2.d
P. vulgaris/ L. japonicus/ M. truncatula	2	EPR3	Glyma01g03321 Glyma08g39070	Medtr5g033490	Phvul.002G059500 Phvul.003G063700	chr2.CM0008.630.r2.m
		CYCLOPS / IPD3 (EF569221)	Glyma01g35255 Glyma09g34695	Medtr5g026850	Phvul.002G128600	chr2.CM0803.150.r2.m
M. truncatula/ G. max	2	MtN13(Y10455)	Glyma07g37240 Glyma17g03340 Glyma09g04510 Glyma15g15590	Medtr4g120950 Medtr2g035105		Phvul.003G109100 Phvul.009G253000
		NODULIN(AF065435)/FLOT2/4	Glyma04g06830 Glyma06g06930	Medtr3g106420 Medtr3g106430		Phvul.009G090700
P. vulgaris/ G. max	6	N70	Glyma18g02230 Glyma08g14700 Glyma06g11150 Glyma04g11582 Glyma13g02080 Glyma11g36220 Glyma14g34210	Medtr3g087730	Phvul.001G250800 Phvul.009G028400 Phvul.008G170700
		NODULIN-33	Glyma20g28320 Glyma10g39451	Medtr1g104610	Phvul.007G056000	chr5.CM0200.1350.r2.d
		NODULIN-6I(AF434718)	Glyma10g06810 Glyma13g20990	Medtr1g062650	Phvul.007G152300	chr5.CM1077.410.r2.m
		N93	Glyma06g24760 Glyma05g08400 Glyma17g12610	Medtr4g113820	Phvul.009G198400 Phvul.003G162200
		ENOD40	Glyma01g03470 Glyma02g04180 Glyma08g39210	Medtr8g069785	Phvul.002G064200
		NSP2(ABG49438)	Glyma04g43090 Glyma13g02840 Glyma06g11610	Medtr3g072710 Medtr5g058860	Phvul.009G122700	chr1.CM1976.90.r2.m
L. japonicus/ G.max	1	POLLUX(AB162158.1)/DMI1	Glyma12g28860 Glyma16g00500	Medtr2g005870	Phvul.002G143400	chr6.CM0508.260.r2.m
P. vulgaris/ M. truncatula	1	MtPUB1	Glyma02g43190	Medtr5g083030 Medtr3g071425	Phvul.008G222100	chr2.CM0002.630.r2.m chr6.LjB02K20.60.r2.m
L. japonicus/ M. truncatula	1	SIN1	Glyma17g01150 Glyma07g39650 Glyma09g01440 Glyma15g12320 Glyma02g47640 Glyma14g01020 Glyma02g46730	Medtr2g026250 Medtr4g133660	Phvul.003G085000 Phvul.006G141700 Phvul.008G286000	chr4.CM0288.500.r2.m chr6.CM0367.30.r2.m
G. max	11	NODULIN-24	Glyma14g05690
		NODULIN-16	Glyma02g43320 Glyma14g05650
		NODULIN-21	Glyma05g25010
		NodE27(X03979)	Glyma13g44100
		ROP9	Glyma01g36880 Glyma11g08380 Glyma02g05160 Glyma16g23340 Glyma12g03660	Medtr5g022600 Medtr8g075240 Medtr4g073250	Phvul.002G106600 Phvul.003G265200 Phvul.011G035400	chr2.CM0272.860.r2.m
		NODULIN-20/Nodulin(X57247)	Glyma13g40400 Glyma15g05010
		SYMRK(AF492655)/NORK(AJ418369)	Glyma01g02451 Glyma09g33510 Glyma13g32630	Medtr5g030920	Phvul.002G143400	chr2.CM0177.340.r2.m
		FWL1	Glyma09g31910	Medtr6g084940
		RDN1	Glyma02g44810 Glyma14g03930 Glyma20g08020 Glyma07g35891	Medtr5g089520	Phvul.008G201100 Phvul.006G014000	chr2.CM0308.600.r2.d
		NODULIN-22	Glyma15g05010 Glyma13g40400
		NODULIN-26b	Glyma19g22210
M. truncatula	6	MtAnn1	Glyma15g38040 Glyma13g26990	Medtr8g038210 Medtr3g018780	Phvul.011G209300 Phvul.005G030100
		NSP1(ABK35066)	Glyma07g04430 Glyma16g01020	Medtr8g020840	Phvul.010G129400	chr3.CM0416.1260.r2.d
		NOD100 (AF030231)	Glyma15g20180 Glyma09g08550 Glyma17g05067 Glyma13g17421	Medtr2g044070 Medtr4g124660	Phvul.009G223800 Phvul.003G127500	chr6.CM0013.460.r2.m chr4.CM0006.540.r2.m
		SAN1A(DQ418880)	Glyma07g33090 Glyma02g15370 Glyma20g01200 Glyma07g29650	Medtr4g087110	Phvul.003G293200 Phvul.003G011900
		ENOD11		Medtr3g415670
		MtN6(AJ133118)	Glyma10g06820 Glyma13g20990	Medtr1g062710	Phvul.007G152500	chr5.CM1077.410.r2.m
P. vulgaris	4	GmNIC1	Glyma12g33660		Phvul.005G097000
		MtLIN	Glyma10g33851	Medtr1g090320	Phvul.007G136300	chr5.CM0909.400.r2.m
		GmRIC1/2	Glyma13g36831 Glyma12g33665 Glyma12g14241 Glyma06g43681	Medtr2g091125	Phvul.005G096900 Phvul.011G135900	chr3.CM2103.25.r2.a
		ERN1/2	Glyma16g04410 Glyma19g29000 Glyma16g27040 Glyma02g02080	Medtr7g085810 Medtr6g029180	Phvul.001G111800 Phvul.004G081200	chr1.CM0104.2670.r2.m
L. japonicus	3	NF-YB1				LjSGA_022269.1
		EFD	Glyma04g06690 Glyma06g06780 Glyma14g13470 Glyma17g33075	Medtr3g106290	Phvul.009G089300 Phvul.001G046900 Phvul.005G180600	chr1.CM0498.40.r2.d
		CCaMK/DMI3(AM230793/AY496049)	Glyma15g35070 Glyma08g24361	Medtr8g043970	Phvul.011G186900	chr3.LjT02O17.60.r2.m
