# Supplementary material for: Comprehensive Comparative Genomic and Transcriptomic Analyses of the Legume Genes Controlling the Nodulation Process
Source: Front Plant Sci. 2016 Jan 29;7:34. doi: 10.3389/fpls.2016.00034 (PMC4732000; doi:10.3389/fpls.2016.00034)
Supplement: Supplementary file 4 [file Table4.XLSX]

## Sheet: Sheet1
Supplemental Table 4. Reference genomes, their annotation and the annotation of legume nodulation genes were used to calculate gene density for each legume chromosome. For each chromosome, statistical significance reflecting the non-random distribution of the nodulation genes compared their random distribution was reached after applying the Kolmogorov-Smirnov test and calculated a p-value. Signif…
Glycine max (W82.a2.v1)							Medicago truncatula (Mt4.0v1)
Chr#	Length(Mb)	#gene	#gene_nod	D	pval		Chr#	Length(Mb)	#gene	#gene_nod	D	pval
Chr1	56.83	2457	10	0.446809	0.000168288		Chr1	52.9912	6703	8	0.385417	1.28177e-06
Chr2	48.58	3123	15	0.358974	0.0131347		Chr2	45.7297	5864	8	0.317073	0.000525713
Chr3	45.78	2649	3	0.416667	0.00386091		Chr3	55.5152	6756	15	0.19802	0.0381109
Chr4	52.39	2574	8	0.302326	0.0392779		Chr4	56.5824	7315	15	0.211538	0.0190498
Chr5	42.23	2491	5	0.363636	0.025464		Chr5	43.6305	5833	16	0.205128	0.0750983
Chr6	51.42	3258	10	0.309524	0.0357692		Chr6	35.2757	3871	4	0.295082	0.00986928
Chr7	44.63	2743	7	0.342857	0.0326751		Chr7	49.1724	6211	4	0.483146	1.89863e-09
Chr8	47.84	3679	6	0.210526	0.368815		Chr8	45.57	5785	10	0.231707	0.0244948
Chr9	50.19	2865	7	0.292683	0.0596611		#total	384.467	48338	80
Chr10	51.57	2989	7	0.261905	0.112143
Chr11	34.77	2570	12	0.2	0.699374
Chr12	40.09	2425	12	0.290323	0.146585
Chr13	45.87	3730	14	0.194444	0.504121		Phaselus vulgaris (v1.0)
Chr14	49.04	2245	13	0.25641	0.153906		Chr#	Length(Mb)	#gene	#gene_nod	D	pval
Chr15	51.76	2774	12	0.309524	0.0357692		Chr1	52.2055	2694	7	0.402597	7.59992e-06
Chr16	37.89	2223	5	0.285714	0.203189		Chr2	49.0409	3338	11	0.277778	0.00773184
Chr17	41.64	2627	10	0.1875	0.627167		Chr3	52.2843	2973	12	0.307692	0.00124146
Chr18	58.02	3023	4	0.530612	2.03957e-06		Chr4	45.96	1789	1	0.61194	2.53966e-11
Chr19	50.75	2642	6	0.390244	0.00388452		Chr5	40.8193	1863	7	0.37931	0.000475245
Chr20	47.9	2502	6	0.526316	5.36425e-05		Chr6	31.9773	2221	7	0.272727	0.0758017
#total	949.18	55589	172				Chr7	51.7585	2812	8	0.350649	0.000154644
							Chr8	59.6625	2932	10	0.366667	1.1119e-05
Lotus japonicus (v2.5)							Chr9	37.4696	2633	14	0.264151	0.0495397
Chr#	Length(Mb)	#gene	#gene_nod	D	pval		Chr10	43.2752	1659	2	0.507937	1.74591e-07
Chr1	66.7761	5279	13	0.274194	0.000178766		Chr11	50.3674	2168	12	0.445946	8.12566e-07
Chr2	44.5103	3516	14	0.240506	0.0207238		#total	514.821	27082	91
Chr3	48.2588	3576	11	0.321839	0.000243999
Chr4	43.3471	3596	8	0.25974	0.0110906
Chr5	37.3202	2798	5	0.323077	0.00226209
Chr6	28.217	2205	10	0.276596	0.0548793
#total	268.429	20970	61
